# Supplementary material for: 2-(1H-Benzotriazol-1-yl)-3-(2,6-dichloro­phen­yl)-1-phenyl­propan-1-ol
Source: Acta Crystallogr Sect E Struct Rep Online. 2011 Aug 27;67(Pt 9):o2510. doi: 10.1107/S1600536811034738 (PMC3200780; doi:10.1107/S1600536811034738)
Supplement: Supplementary file 2 [file e-67-o2510-Isup2.hkl]

#
# h,k,l, Fc-squared, Fo-squared, sigma(Fo-squared) and status flag
#
data_I
_shelx_title ' sc22 in P -1'
_shelx_refln_list_code          4
_shelx_F_calc_maximum      174.63
_exptl_crystal_F_000       824.00
_reflns_d_resolution_high  0.7682
 
loop_
 _symmetry_equiv_pos_as_xyz
 'x, y, z'
 '-x, -y, -z'
 
_cell_length_a     9.3894
_cell_length_b     9.4947
_cell_length_c    21.2687
_cell_angle_alpha  91.415
_cell_angle_beta   92.324
_cell_angle_gamma  90.406
 
_shelx_F_squared_multiplier     1.000
 
loop_
 _refln_index_h
 _refln_index_k
 _refln_index_l
 _refln_F_squared_calc
 _refln_F_squared_meas
 _refln_F_squared_sigma
 _refln_observed_status
   2   0   0     1342.91     1162.95     19.26 o
   3   0   0       22.19       36.13      2.87 o
   4   0   0      165.44      166.30      5.54 o
   5   0   0     1608.81     1575.85     29.08 o
   6   0   0      137.43      156.90      6.91 o
   7   0   0        0.10        9.82      3.55 o
   8   0   0      621.51      631.31     30.61 o
   9   0   0      747.69      767.43     23.73 o
  10   0   0      191.81      192.11     14.11 o
  11   0   0        0.76       10.68     11.94 o
  12   0   0       33.90       21.34     12.55 o
 -12   1   0       94.57       36.74     21.02 o
 -11   1   0      311.24      273.92     15.89 o
 -10   1   0      190.55      204.24     18.53 o
  -9   1   0      431.87      437.15     16.05 o
  -8   1   0     1749.79     1792.76     51.07 o
  -7   1   0      422.52      431.31     15.10 o
  -6   1   0      771.61      792.62     17.71 o
  -5   1   0      229.55      236.25      6.82 o
  -4   1   0     1007.12     1018.07     17.12 o
  -3   1   0      605.24      644.11     11.92 o
  -2   1   0    30495.05    22068.52    297.75 o
  -1   1   0     4990.17     4199.69    166.33 o
   1   1   0     4782.16     2812.72    211.00 o
   2   1   0     9114.67     8375.07    121.98 o
   3   1   0     6289.16     5969.22     98.21 o
   4   1   0     1634.79     1618.14     27.02 o
   5   1   0      316.28      299.39     10.17 o
   6   1   0      550.35      549.42     19.66 o
   7   1   0     2252.96     2288.30     49.22 o
   8   1   0      176.67      164.25      8.14 o
   9   1   0      608.08      585.43     20.88 o
  10   1   0       16.54       22.39     17.77 o
  11   1   0      251.13      277.92     19.81 o
  12   1   0      112.09      122.83     13.14 o
 -12   2   0       11.34       29.85     12.41 o
 -11   2   0      108.12      119.61     11.83 o
 -10   2   0      559.42      568.70     26.40 o
  -9   2   0      481.08      492.19     17.47 o
  -8   2   0       93.63      106.35      6.63 o
  -7   2   0      577.48      565.67     15.25 o
  -6   2   0      754.36      788.23     18.80 o
  -5   2   0     1740.69     1716.96     29.21 o
  -4   2   0      269.50      413.53      8.97 o
  -3   2   0     1620.17     1655.04     25.18 o
  -2   2   0    27998.35    21727.22    262.06 o
  -1   2   0     7691.45     7073.68     96.47 o
   0   2   0     1422.95     1114.48     36.38 o
   1   2   0    28733.16    19739.03    462.59 o
   2   2   0    21184.94    17031.92    353.61 o
   3   2   0     9574.62     9099.46    163.04 o
   4   2   0     1234.14     1293.49     25.96 o
   5   2   0      954.47      979.64     19.68 o
   6   2   0     2388.20     2402.47     43.49 o
   7   2   0       56.86       72.71      5.61 o
   8   2   0       34.52       41.58      6.51 o
   9   2   0      128.46      119.56     11.13 o
  10   2   0        4.78       12.71     11.17 o
  11   2   0       64.43       78.04     11.28 o
  12   2   0       24.42       35.47     11.67 o
 -11   3   0       95.21       96.96     16.10 o
 -10   3   0      245.58      247.33     16.16 o
  -9   3   0      487.29      490.91     17.89 o
  -8   3   0      464.18      431.41     13.44 o
  -7   3   0      581.67      604.14     16.94 o
  -6   3   0      744.55      700.22     16.11 o
  -5   3   0      813.56      783.95     16.36 o
  -4   3   0     5326.42     5425.98     78.40 o
  -3   3   0     9756.05     9418.66    111.60 o
  -2   3   0     5780.52     5534.33     67.82 o
  -1   3   0     4246.44     4066.93     60.80 o
   0   3   0      510.11      539.10     17.24 o
   1   3   0      171.11      216.33      6.29 o
   2   3   0     1637.51     1655.65     36.77 o
   3   3   0     7244.62     6979.22    121.62 o
   4   3   0     8565.51     8875.47    144.06 o
   5   3   0     4844.26     5039.84     80.25 o
   6   3   0       89.43      110.48      5.51 o
   7   3   0       18.67       31.00      5.92 o
   8   3   0       10.44       18.40      6.33 o
   9   3   0      372.46      403.36     16.84 o
  10   3   0       38.37       36.60      9.15 o
  11   3   0      221.02      200.41     16.96 o
 -11   4   0       88.90       56.16     20.97 o
 -10   4   0       28.54       30.83      6.94 o
  -9   4   0      165.73      156.83      9.74 o
  -8   4   0       20.26       23.14      4.41 o
  -7   4   0      545.15      592.75     16.65 o
  -6   4   0      363.28      387.85     10.65 o
  -5   4   0      444.98      424.10     12.39 o
  -4   4   0      933.80      909.03     15.59 o
  -3   4   0     5493.92     6048.42     76.38 o
  -2   4   0     1582.53     1572.33     23.26 o
  -1   4   0     1026.86     1084.60     17.99 o
   0   4   0      903.61      887.11     28.82 o
   1   4   0      245.76      241.96      8.29 o
   2   4   0      687.08      874.39     16.80 o
   3   4   0     6320.27     6413.72    139.28 o
   4   4   0     4190.39     4325.98     76.39 o
   5   4   0     1870.07     1892.46     36.12 o
   6   4   0      862.56      947.70     23.73 o
   7   4   0      148.29      149.97      7.87 o
   8   4   0      589.74      635.93     21.90 o
   9   4   0        0.40        1.31      6.15 o
  10   4   0        2.79      -11.09     11.09 o
  11   4   0       55.04       55.80     12.50 o
 -11   5   0       21.95       15.16     10.54 o
 -10   5   0        0.18       28.97     12.14 o
  -9   5   0       15.82       23.44      5.86 o
  -8   5   0       24.58       20.61      5.34 o
  -7   5   0       66.56       57.44      4.55 o
  -6   5   0      225.36      188.36      7.22 o
  -5   5   0      388.36      416.51      9.95 o
  -4   5   0     1074.97     1114.25     18.84 o
  -3   5   0     3726.15     3825.92     64.28 o
  -2   5   0      711.57      723.65     13.17 o
  -1   5   0      556.68      471.35     19.42 o
   0   5   0      724.11      696.40     24.32 o
   1   5   0      479.19      446.77      9.34 o
   2   5   0     5650.65     5672.22     98.25 o
   3   5   0      543.74      517.39     14.03 o
   4   5   0      342.48      311.67      9.26 o
   5   5   0       60.69       81.42      4.83 o
   6   5   0      323.79      361.01     10.94 o
   7   5   0       36.66       27.01      4.82 o
   8   5   0      289.89      255.02     12.41 o
   9   5   0      656.93      584.16     19.64 o
  10   5   0       77.67       83.27     11.10 o
  11   5   0       70.71       86.82     13.73 o
 -10   6   0      270.72      296.60     26.32 o
  -9   6   0      216.35      243.96     16.68 o
  -8   6   0      175.56      166.25     10.26 o
  -7   6   0      192.48      215.32      9.34 o
  -6   6   0     1558.59     1665.28     43.99 o
  -5   6   0      898.68      917.46     20.15 o
  -4   6   0     1276.98     1335.04     29.58 o
  -3   6   0       42.92       56.68      3.14 o
  -2   6   0     1064.41     1068.55     19.51 o
  -1   6   0      157.85      158.02      8.02 o
   0   6   0      298.67      350.74     12.08 o
   1   6   0      802.05      852.60     18.83 o
   2   6   0       30.81       33.92      3.32 o
   3   6   0      231.72      246.32      8.82 o
   4   6   0      154.02      156.69      6.53 o
   5   6   0      161.81      131.20      6.51 o
   6   6   0     2082.10     2251.94     56.00 o
   7   6   0      156.31      163.76     10.88 o
   8   6   0      125.62      117.19      8.51 o
   9   6   0       82.79       92.83     12.73 o
  10   6   0      176.81      194.35     17.05 o
 -10   7   0        2.56       19.71     11.74 o
  -9   7   0      124.96      143.51     17.39 o
  -8   7   0       86.78       77.43      7.46 o
  -7   7   0        0.55        0.29      3.81 o
  -6   7   0       11.15       20.93      3.58 o
  -5   7   0      248.52      237.25      8.70 o
  -4   7   0      670.71      650.37     17.25 o
  -3   7   0      103.52      103.83      4.39 o
  -2   7   0       11.83       15.84      4.04 o
  -1   7   0      955.73      997.59     32.02 o
   0   7   0      778.65      749.88     21.83 o
   1   7   0      326.71      392.01     17.84 o
   2   7   0      243.08      243.14      6.98 o
   3   7   0      179.04      190.06      7.07 o
   4   7   0      881.90      936.84     25.54 o
   5   7   0        0.08        4.51      3.04 o
   6   7   0      255.48      264.70     10.27 o
   7   7   0      362.61      363.60     16.93 o
   8   7   0       20.37       17.27      7.75 o
   9   7   0       30.52       22.29      9.86 o
  -9   8   0       61.40       35.14     14.68 o
  -8   8   0      109.26       91.41     15.28 o
  -7   8   0       13.64       -1.47     10.51 o
  -6   8   0      353.56      325.26     10.97 o
  -5   8   0      211.10      189.07      9.11 o
  -4   8   0      899.31      890.25     23.75 o
  -3   8   0        2.98        3.72      2.38 o
  -2   8   0       16.24       16.82      5.34 o
  -1   8   0      116.68      103.31      8.46 o
   0   8   0      256.43      247.65     11.89 o
   1   8   0     1991.90     2076.82    153.23 o
   2   8   0       62.77       56.31      3.61 o
   3   8   0       77.18       70.49      4.04 o
   4   8   0      234.60      248.11     10.21 o
   5   8   0      304.26      300.07     11.77 o
   6   8   0      108.78      109.58      7.51 o
   7   8   0      516.44      501.46     34.20 o
   8   8   0      235.15      216.51     19.87 o
   9   8   0       14.44       23.46     12.66 o
  -8   9   0       26.46       20.37      9.71 o
  -7   9   0      116.01      103.87     11.15 o
  -6   9   0       84.77       75.84      8.19 o
  -5   9   0      239.33      233.66      9.86 o
  -4   9   0       36.69       33.69      1.66 o
  -3   9   0      851.01      870.41     42.18 o
  -2   9   0      165.84      148.75     11.99 o
  -1   9   0      617.07      664.37     40.91 o
   0   9   0     1087.55     1180.56     49.05 o
   1   9   0      298.05      325.08     26.99 o
   2   9   0      837.14      945.62     49.01 o
   3   9   0      452.56      447.09     15.88 o
   4   9   0       52.79       49.15      5.66 o
   5   9   0       16.89       13.66      3.53 o
   6   9   0      457.20      397.26     21.79 o
   7   9   0       27.00       30.61      9.75 o
   8   9   0      120.96      165.23     19.70 o
  -7  10   0      313.78      253.09     25.95 o
  -6  10   0      323.34      302.73     17.28 o
  -5  10   0       31.91       15.20      8.16 o
  -4  10   0        2.70       -0.92      6.92 o
  -3  10   0      117.65       93.73      9.36 o
  -2  10   0        8.25        1.65      7.35 o
  -1  10   0      373.80      315.86     54.51 o
   0  10   0      619.12      540.00     75.21 o
   1  10   0      550.44      583.08     63.06 o
   2  10   0      114.48      132.52     13.98 o
   3  10   0       18.36        5.12     13.40 o
   4  10   0       10.75       15.55      4.73 o
   7  10   0       76.77       94.45     16.36 o
  -5  11   0        2.99       22.78     22.71 o
  -4  11   0        1.23        4.36      8.88 o
  -3  11   0      715.85      746.64     33.59 o
  -2  11   0       13.42       20.67      9.91 o
  -1  11   0      242.03      272.45     46.07 o
   0  11   0       43.27       27.87     12.51 o
   1  11   0      248.13      230.08     17.83 o
   2  11   0       68.80       90.15     17.85 o
   3  11   0      285.58      297.37     34.83 o
   4  11   0      283.87      373.83     44.83 o
   5  11   0       20.61        2.92     13.92 o
  -2  12   0        1.89       20.65     14.31 o
  -1  12   0       70.98       73.98     13.09 o
   0  12   0      190.59      163.63     15.42 o
   1  12   0      296.83      314.50     33.51 o
   2  12   0       46.72       63.34     14.72 o
  -2 -12   1       36.47       44.95     13.92 o
  -1 -12   1      113.48       88.26     19.23 o
   0 -12   1        0.88       11.78     11.13 o
   1 -12   1       15.88        9.78     10.90 o
   2 -12   1      119.50      101.77     15.22 o
  -5 -11   1      158.10      161.22     26.62 o
  -4 -11   1      387.58      336.10     32.37 o
  -3 -11   1       65.47       64.33     12.72 o
  -2 -11   1      174.57      182.53     14.60 o
  -1 -11   1      201.39      251.91     18.39 o
   0 -11   1      661.84      698.31     34.04 o
   1 -11   1      266.11      271.80     23.17 o
   2 -11   1      599.54      636.62     33.25 o
   3 -11   1        5.07        5.72      8.52 o
   4 -11   1      247.85      239.00     37.19 o
   5 -11   1       37.54       44.84     21.37 o
  -7 -10   1       62.11       88.11     23.89 o
  -5 -10   1      214.51      176.31     20.87 o
  -4 -10   1       64.87       55.84      5.23 o
  -3 -10   1      273.92      244.04     29.63 o
  -2 -10   1      862.01     1000.89     60.63 o
  -1 -10   1      140.03      158.84     25.87 o
   0 -10   1      490.68      505.03     26.12 o
   1 -10   1      110.17       84.68     31.05 o
   2 -10   1       32.96       20.14      8.95 o
   3 -10   1        2.51       11.10      6.30 o
   4 -10   1       14.10       12.31      7.27 o
   5 -10   1      899.62      878.43     52.40 o
   6 -10   1       22.52       16.96      6.86 o
   7 -10   1       12.33       22.47     13.12 o
  -8  -9   1       33.68       41.95     15.31 o
  -7  -9   1      390.53      394.40     41.68 o
  -6  -9   1       18.14        7.60      6.69 o
  -5  -9   1      279.49      275.99     19.74 o
  -4  -9   1        4.10        4.44      2.51 o
  -3  -9   1      909.40      847.01     30.85 o
  -2  -9   1      154.13      148.20     13.05 o
  -1  -9   1       14.34       28.41      7.40 o
   0  -9   1      239.44      255.94     16.22 o
   1  -9   1       73.62       68.88      8.50 o
   2  -9   1      875.98      981.46     38.11 o
   3  -9   1       66.07       51.98      9.57 o
   4  -9   1        6.53       14.79      6.15 o
   5  -9   1      361.61      322.96     10.79 o
   6  -9   1      147.65      133.08      7.97 o
   7  -9   1      365.40      373.32     33.35 o
   8  -9   1       10.97        6.36     12.56 o
  -9  -8   1        6.36        7.06     14.51 o
  -8  -8   1      142.02      128.12     17.45 o
  -7  -8   1      705.36      652.94     26.02 o
  -6  -8   1        3.10        0.77      4.18 o
  -5  -8   1      206.04      225.79      8.89 o
  -4  -8   1      378.57      414.19     12.61 o
  -3  -8   1      792.56      866.55     34.06 o
  -2  -8   1       15.77       14.70      8.37 o
  -1  -8   1     2010.25     2157.88     75.46 o
   0  -8   1     2462.87     2521.56     75.87 o
   1  -8   1       59.32       55.27      7.52 o
   2  -8   1        2.25        0.96      4.96 o
   3  -8   1        1.96       -1.68      7.58 o
   4  -8   1      242.36      225.79      7.60 o
   5  -8   1       34.68       35.61      3.91 o
   6  -8   1        6.35        7.39      3.47 o
   7  -8   1        8.50        1.38      6.24 o
   8  -8   1      127.43      124.20     18.30 o
   9  -8   1      149.03      130.60     23.30 o
  -9  -7   1       55.71       32.13     10.30 o
  -8  -7   1       95.28       87.41      8.33 o
  -7  -7   1       45.74       69.60      8.36 o
  -6  -7   1      156.51      161.41      8.57 o
  -5  -7   1      178.15      156.29      6.92 o
  -4  -7   1      104.38      106.90      6.40 o
  -3  -7   1      630.55      687.52     20.94 o
  -2  -7   1     1291.74     1343.81     32.79 o
  -1  -7   1       33.97       35.12      7.39 o
   0  -7   1       60.87       60.96      9.10 o
   1  -7   1       16.08       14.76      5.22 o
   2  -7   1       55.01       68.32      8.36 o
   3  -7   1      174.78      147.69      5.93 o
   4  -7   1      300.18      308.20      9.97 o
   5  -7   1      310.64      327.73     10.36 o
   6  -7   1      108.66       88.93      4.89 o
   7  -7   1     1134.95     1086.22     28.69 o
   8  -7   1     1684.88     1683.87     53.66 o
   9  -7   1      891.55      899.94     63.69 o
  10  -7   1       32.59       64.73     22.50 o
 -10  -6   1        8.85       16.06     10.07 o
  -9  -6   1      112.64      126.24     11.84 o
  -8  -6   1        4.82        2.93      5.47 o
  -7  -6   1      122.34      118.06      8.85 o
  -6  -6   1       15.40       15.55      4.52 o
  -5  -6   1       57.46       59.33      6.08 o
  -4  -6   1      121.51      119.22      6.29 o
  -3  -6   1     1299.05     1302.81     30.05 o
  -2  -6   1     1508.74     1428.81     33.90 o
  -1  -6   1     2628.67     2680.51     61.17 o
   0  -6   1      340.70      331.16     11.05 o
   1  -6   1     4309.67     4261.11    101.66 o
   2  -6   1       92.09      129.86      5.72 o
   3  -6   1      268.28      261.51      7.91 o
   4  -6   1       99.66      107.36      4.27 o
   5  -6   1      366.55      379.46     10.48 o
   6  -6   1      532.02      591.06     17.23 o
   7  -6   1      603.97      612.89     19.94 o
   8  -6   1        8.95       10.86      5.52 o
   9  -6   1      179.34      204.32     12.05 o
  10  -6   1      192.49      203.80     20.20 o
 -11  -5   1        3.93       19.80     18.71 o
 -10  -5   1      710.08      682.78     33.14 o
  -9  -5   1        8.02        4.24      5.78 o
  -8  -5   1      151.77      152.10      8.91 o
  -7  -5   1       42.88       49.09      6.06 o
  -6  -5   1       60.88       61.79      5.04 o
  -5  -5   1      862.01      861.67     21.37 o
  -4  -5   1      141.86      161.39      8.66 o
  -3  -5   1     1756.46     1707.23     36.22 o
  -2  -5   1       22.27       17.65      2.08 o
  -1  -5   1       47.85       41.54      2.96 o
   0  -5   1      486.54      476.02     14.26 o
   1  -5   1      151.99      147.81      7.02 o
   2  -5   1       94.78      107.11      3.60 o
   3  -5   1     2293.26     2252.64     37.57 o
   4  -5   1      141.29      156.97      5.08 o
   5  -5   1     2178.32     2222.64     42.41 o
   6  -5   1      899.53      919.88     23.80 o
   7  -5   1      143.76      150.47      7.21 o
   8  -5   1      237.90      245.19     10.08 o
   9  -5   1      237.04      277.80     13.79 o
  10  -5   1     1375.95     1311.46     55.15 o
  11  -5   1      129.46      127.14     14.42 o
 -11  -4   1      120.31      126.35     14.39 o
 -10  -4   1      158.18      123.26     13.50 o
  -9  -4   1        0.97       12.11      6.23 o
  -8  -4   1       89.87      107.14      7.41 o
  -7  -4   1      542.43      535.36     16.37 o
  -6  -4   1       87.49       99.26      6.51 o
  -5  -4   1       42.39       27.12      4.26 o
  -4  -4   1      107.30      155.57      6.00 o
  -3  -4   1      286.84      301.40      9.02 o
  -2  -4   1      325.49      336.85      8.39 o
  -1  -4   1     2773.26     2498.13     49.23 o
   0  -4   1       21.11       40.30      7.24 o
   1  -4   1        1.81        0.28      0.73 o
   2  -4   1      697.36      672.10     10.95 o
   3  -4   1        1.87        3.78      1.72 o
   4  -4   1     9391.79     9057.16    113.94 o
   5  -4   1      314.43      331.54     10.67 o
   6  -4   1       70.48       78.72      5.77 o
   7  -4   1      202.25      231.03      8.62 o
   8  -4   1     1248.72     1342.69     34.58 o
   9  -4   1        7.58       18.38      5.80 o
  10  -4   1        3.49       -5.56      5.90 o
  11  -4   1        2.63        7.69     11.49 o
 -11  -3   1       29.00       42.74     11.04 o
 -10  -3   1      221.96      237.54     17.69 o
  -9  -3   1        3.20        6.59      5.85 o
  -8  -3   1       11.19       11.20      4.54 o
  -7  -3   1       65.03       86.55      6.44 o
  -6  -3   1      151.04      149.94      7.33 o
  -5  -3   1     1572.14     1610.36     30.51 o
  -4  -3   1     1356.54     1411.82     27.75 o
  -3  -3   1      830.86      910.97     17.94 o
  -2  -3   1      142.81      193.18      5.14 o
  -1  -3   1       46.68       61.14      6.01 o
   0  -3   1       34.24       12.04      4.79 o
   1  -3   1     8361.14     7682.27     99.48 o
   2  -3   1       27.75       19.03      1.60 o
   3  -3   1      222.25      239.07      5.13 o
   4  -3   1      237.73      205.20      7.82 o
   5  -3   1     1854.49     1848.13     32.56 o
   6  -3   1      141.82      148.17      6.07 o
   7  -3   1       29.11       41.34      4.22 o
   8  -3   1        9.36       11.87      4.42 o
   9  -3   1       19.84       25.73      6.79 o
  10  -3   1       45.43       56.22      8.88 o
  11  -3   1      562.11      589.27     42.77 o
 -12  -2   1      572.72      573.81     31.48 o
 -11  -2   1      260.55      269.01     16.41 o
 -10  -2   1        0.05        2.47      6.63 o
  -9  -2   1      620.47      648.61     24.08 o
  -8  -2   1        0.14        5.30      4.26 o
  -7  -2   1        2.86        8.37      4.40 o
  -6  -2   1     1243.85     1194.90     24.30 o
  -5  -2   1      810.24      944.12     18.03 o
  -4  -2   1     1454.66     1474.47     24.32 o
  -3  -2   1      819.36      893.63     16.38 o
  -2  -2   1     1188.41     1268.92     22.68 o
  -1  -2   1     1728.48     1618.51     28.66 o
   1  -2   1     2255.81     2123.96     32.71 o
   2  -2   1     7069.48     6169.06     75.50 o
   3  -2   1     3568.64     3715.55     53.72 o
   4  -2   1      963.79      970.50     16.44 o
   5  -2   1     5869.62     5933.98     79.24 o
   6  -2   1     5341.04     5292.01     92.28 o
   7  -2   1     2230.22     2206.90     43.46 o
   8  -2   1      667.02      681.22     22.51 o
   9  -2   1      135.67      120.31      8.37 o
  10  -2   1        6.60        6.72      7.02 o
  11  -2   1      196.46      202.97     13.89 o
  12  -2   1        9.63        4.08     18.52 o
 -12  -1   1        2.81       -0.70      8.69 o
 -11  -1   1        4.43        2.35      7.25 o
 -10  -1   1      108.77      113.99     20.32 o
  -9  -1   1      106.40      123.92      8.87 o
  -8  -1   1       70.86       79.79      7.21 o
  -7  -1   1       79.82       94.97      6.42 o
  -6  -1   1     3463.89     3475.48     67.53 o
  -5  -1   1       99.92      102.28      4.92 o
  -4  -1   1      947.38      998.15     17.81 o
  -3  -1   1     2412.39     2379.39     34.05 o
  -2  -1   1     2085.17     1880.62     28.65 o
  -1  -1   1     8381.36     6903.03    200.45 o
   1  -1   1     6001.02     5156.78    103.31 o
   2  -1   1       26.93       16.98      1.68 o
   3  -1   1     3669.29     3582.10     49.83 o
   4  -1   1     1425.72     1282.83     20.18 o
   5  -1   1      156.57      208.02      6.56 o
   6  -1   1      614.37      650.36     16.13 o
   7  -1   1      243.48      284.41      9.93 o
   8  -1   1      646.25      688.44     36.42 o
   9  -1   1      404.95      420.45     14.74 o
  10  -1   1      166.38      209.66     21.19 o
  11  -1   1       76.60       69.88     11.54 o
  12  -1   1        3.76      -15.98     15.98 o
 -12   0   1       13.92       17.96      9.36 o
 -11   0   1      751.78      877.71     47.19 o
 -10   0   1      844.80      845.09     54.92 o
  -9   0   1      252.59      259.28     13.39 o
  -8   0   1     2412.80     2486.52     67.05 o
  -7   0   1      271.95      301.80     10.05 o
  -6   0   1      277.86      237.63      8.56 o
  -5   0   1       90.43       88.62      4.77 o
  -4   0   1      992.17      966.23     16.88 o
  -3   0   1     2851.45     2490.37     38.87 o
  -2   0   1     5729.20     5123.12     78.40 o
   2   0   1     9346.76     7914.50    119.39 o
   3   0   1      565.06      618.15     11.52 o
   4   0   1      697.45      590.67     14.69 o
   5   0   1      172.07      146.63      5.57 o
   6   0   1      620.96      658.84     18.74 o
   7   0   1     1299.05     1334.55     29.91 o
   8   0   1       20.76       22.45      5.83 o
   9   0   1       23.40       14.20      5.47 o
  10   0   1      486.93      507.15     51.35 o
  11   0   1      732.22      716.51     38.46 o
  12   0   1       37.54       46.61     14.49 o
 -12   1   1      180.07      203.29     26.15 o
 -11   1   1      193.14      176.21     31.15 o
 -10   1   1      119.28      130.60     11.61 o
  -9   1   1       97.95      107.55      8.45 o
  -8   1   1     1379.58     1487.06     37.99 o
  -7   1   1        2.53        3.75      3.76 o
  -6   1   1     1919.53     1921.94     34.36 o
  -5   1   1        3.47        2.32      2.51 o
  -4   1   1      636.98      517.81     10.01 o
  -3   1   1      139.94      121.57      4.07 o
  -2   1   1      476.05      518.26      8.79 o
  -1   1   1     4301.37     1926.86    384.40 o
   1   1   1     1543.46      830.74     92.07 o
   2   1   1       37.64       33.78      2.72 o
   3   1   1     3736.26     3609.16     56.55 o
   4   1   1      235.61      254.70      7.51 o
   5   1   1     1842.82     1957.66     33.29 o
   6   1   1       15.83       21.97      3.44 o
   7   1   1       33.12       28.31      4.82 o
   8   1   1       53.18       56.75      6.43 o
   9   1   1     1466.18     1533.78     41.51 o
  10   1   1      367.93      376.92     21.60 o
  11   1   1      136.80      120.48     12.42 o
  12   1   1       37.92       37.14     11.44 o
 -12   2   1       54.23       39.28     13.66 o
 -11   2   1       60.08       51.26      9.76 o
 -10   2   1      563.95      560.54     23.68 o
  -9   2   1       74.84       86.08      8.94 o
  -8   2   1        2.61        5.93      3.75 o
  -7   2   1      704.63      703.78     16.62 o
  -6   2   1      680.83      655.67     14.09 o
  -5   2   1      509.91      609.23     12.85 o
  -4   2   1      867.80      832.30     16.00 o
  -3   2   1       42.44       26.48      1.86 o
  -2   2   1     5877.99     5823.97     72.76 o
  -1   2   1       32.13       19.63      0.92 o
   0   2   1     4564.10     3758.06     60.36 o
   1   2   1     1985.81     1669.86     27.41 o
   2   2   1     2817.48     2455.56     40.89 o
   3   2   1     2180.92     2231.45     41.48 o
   4   2   1       82.40       91.74      5.75 o
   5   2   1        0.43        2.06      2.56 o
   6   2   1       95.04       93.32      5.37 o
   7   2   1      197.67      187.11      8.55 o
   8   2   1     1213.30     1240.74     39.14 o
   9   2   1      762.79      741.01     32.99 o
  10   2   1      726.02      730.44     28.08 o
  11   2   1       10.22       11.06      9.73 o
  12   2   1       29.56       16.12     19.87 o
 -11   3   1      119.37      122.45     14.78 o
 -10   3   1      165.08      155.42     12.45 o
  -9   3   1      581.20      574.83     25.28 o
  -8   3   1      359.38      371.46     11.98 o
  -7   3   1     1857.78     2007.85     49.33 o
  -6   3   1      443.34      478.27     12.14 o
  -5   3   1     2388.12     2465.06     52.67 o
  -4   3   1      100.78      115.18      4.56 o
  -3   3   1      830.30      923.84     14.25 o
  -2   3   1     6196.97     6069.75     75.41 o
  -1   3   1       67.56       83.98      3.07 o
   0   3   1     2376.79     2086.62     35.90 o
   1   3   1     7011.22     6373.07     95.26 o
   2   3   1      536.58      639.70     14.06 o
   3   3   1      731.97      832.67     15.87 o
   4   3   1     1726.14     2043.96     33.57 o
   5   3   1       11.93       19.62      4.12 o
   6   3   1      487.76      470.32     13.41 o
   7   3   1      266.35      310.16     12.11 o
   8   3   1     1935.50     1971.08     51.45 o
   9   3   1        0.14        0.52      5.62 o
  10   3   1       62.48       69.64     10.12 o
  11   3   1      115.28      113.50     21.68 o
 -11   4   1      104.02      121.06     17.44 o
 -10   4   1       16.29       16.78      5.52 o
  -9   4   1      107.80       91.72      9.31 o
  -8   4   1      114.99      110.10      6.35 o
  -7   4   1       44.52       50.27      4.34 o
  -6   4   1       67.91       73.72      4.19 o
  -5   4   1       44.85       58.01      3.55 o
  -4   4   1     2498.39     2829.48     38.27 o
  -3   4   1     4247.01     4326.65     54.84 o
  -2   4   1      696.38      679.22     12.55 o
  -1   4   1     2221.65     2236.03     34.58 o
   0   4   1     4479.30     4038.84     66.11 o
   1   4   1        8.99       25.84      1.78 o
   2   4   1      265.84      288.34      7.50 o
   3   4   1     1304.17     1392.04     27.29 o
   4   4   1     1598.28     1532.24     30.70 o
   5   4   1      291.40      269.17     12.76 o
   6   4   1      416.37      397.49     12.78 o
   7   4   1      515.90      503.64     15.76 o
   8   4   1       15.69       14.46      5.47 o
   9   4   1      106.49       91.61      8.22 o
  10   4   1      171.14      166.07     12.42 o
  11   4   1       95.05      128.17     17.95 o
 -11   5   1      107.65       91.45     14.93 o
 -10   5   1      226.29      238.98     16.48 o
  -9   5   1      870.70      873.27     30.13 o
  -8   5   1      272.25      293.51     15.41 o
  -7   5   1       91.45       83.86      5.09 o
  -6   5   1      344.76      368.18     10.63 o
  -5   5   1      508.12      502.88     11.18 o
  -4   5   1      338.25      307.45      7.79 o
  -3   5   1      496.22      513.20     10.05 o
  -2   5   1      265.42      328.45      7.59 o
  -1   5   1      573.86      569.81     14.82 o
   0   5   1       35.33       44.79      1.77 o
   1   5   1     1002.33     1020.53     20.68 o
   2   5   1       79.47       59.49      3.06 o
   3   5   1      925.11      953.68     22.50 o
   4   5   1       23.65       16.83      3.00 o
   5   5   1      841.94      925.25     23.30 o
   6   5   1        1.82        0.67      3.72 o
   7   5   1     1832.36     1711.58     47.30 o
   8   5   1       70.77       59.99      6.81 o
   9   5   1      100.86       88.22      9.91 o
  10   5   1     1131.31     1258.82     54.28 o
  11   5   1       32.61       42.62     14.13 o
 -10   6   1       20.59       28.22     15.58 o
  -9   6   1        4.67       10.11      7.37 o
  -8   6   1        1.19        4.15      4.44 o
  -7   6   1       29.86       31.81      5.10 o
  -6   6   1      209.35      220.04      8.31 o
  -5   6   1       30.02       31.45      3.08 o
  -4   6   1      112.52      116.83      5.04 o
  -3   6   1       60.54       49.86      2.71 o
  -2   6   1     3835.50     3729.64     64.88 o
  -1   6   1      750.46      770.49     29.50 o
   0   6   1        1.28        7.53      3.90 o
   1   6   1      977.62      996.99     17.73 o
   2   6   1     1216.38     1158.39     25.68 o
   3   6   1     1037.85      992.01     27.21 o
   4   6   1        1.44        2.39      2.90 o
   5   6   1     1798.06     1819.03     48.29 o
   6   6   1       12.81       16.48      4.40 o
   7   6   1      299.07      272.53     15.05 o
   8   6   1        0.22        1.70      5.31 o
   9   6   1       88.60       95.35     11.17 o
  10   6   1        1.87        7.57     12.08 o
 -10   7   1       47.65       60.78     13.63 o
  -9   7   1      118.47      132.36     15.56 o
  -8   7   1      155.02      137.55     11.60 o
  -7   7   1       33.56       49.41      6.39 o
  -6   7   1       40.39       29.65      4.03 o
  -5   7   1       13.62       17.45      2.72 o
  -4   7   1     1558.22     1574.78     35.94 o
  -3   7   1      817.71      876.00     23.11 o
  -2   7   1       88.19       96.49      4.84 o
  -1   7   1      438.25      471.83     15.22 o
   0   7   1      938.80      994.99     32.52 o
   1   7   1     1029.40     1055.52     35.67 o
   2   7   1      105.13      106.91      4.03 o
   3   7   1      545.39      578.18     18.15 o
   4   7   1        6.29        9.99      3.58 o
   5   7   1     1478.53     1462.61     38.02 o
   6   7   1      457.98      468.09     15.73 o
   7   7   1        2.21        3.68      4.79 o
   8   7   1        1.87        2.39      6.75 o
   9   7   1       99.83      116.59     12.99 o
  -9   8   1       30.36       59.22     12.22 o
  -8   8   1       48.43       48.11     16.60 o
  -7   8   1      295.14      270.52     15.70 o
  -6   8   1       21.60       13.62      3.54 o
  -5   8   1        5.24       -0.95      2.81 o
  -4   8   1      237.28      266.00      8.76 o
  -3   8   1        2.38        4.85      1.71 o
  -2   8   1        5.28       15.90      5.53 o
  -1   8   1       45.13       39.03      5.90 o
   0   8   1     1172.58     1188.62     42.85 o
   1   8   1        0.01        4.75      5.46 o
   2   8   1       55.88       59.24      3.19 o
   3   8   1      661.37      646.15     25.20 o
   4   8   1        7.76        4.07      3.74 o
   5   8   1      638.41      669.34     19.11 o
   6   8   1        0.09        1.21      3.85 o
   7   8   1      308.75      286.05     16.06 o
   8   8   1     1676.24     1774.87     86.91 o
   9   8   1        1.19        1.25     11.33 o
  -8   9   1        0.82       12.68      8.27 o
  -7   9   1        0.34       -6.35      6.35 o
  -6   9   1      323.10      361.35     16.22 o
  -5   9   1       69.33       52.84      4.22 o
  -4   9   1        7.45        2.96      1.29 o
  -3   9   1        3.41       -0.31      6.38 o
  -2   9   1      340.03      327.52     18.51 o
  -1   9   1     1823.03     1844.64    106.24 o
   0   9   1      351.30      322.17     16.79 o
   1   9   1       87.49       86.46     10.00 o
   2   9   1      516.51      556.42     41.29 o
   3   9   1       68.68       68.56      4.45 o
   4   9   1      117.93      106.47      6.93 o
   5   9   1      245.43      223.57     13.81 o
   6   9   1      204.66      192.95     18.01 o
   7   9   1      589.63      671.70     48.24 o
   8   9   1       26.15       74.40     13.21 o
  -7  10   1      192.53      164.09     14.76 o
  -6  10   1       15.79       20.68      5.58 o
  -5  10   1      154.95      129.14     13.93 o
  -4  10   1       39.29       42.40      8.82 o
  -3  10   1        7.88       -0.82      6.41 o
  -2  10   1       38.98       25.62      9.38 o
  -1  10   1       27.54        1.64     10.38 o
   0  10   1       32.10       24.30     13.36 o
   1  10   1      106.38      110.66     12.29 o
   2  10   1       51.00       50.52     17.82 o
   3  10   1       56.98       74.47     12.12 o
   4  10   1       17.54       10.26      8.46 o
   5  10   1      350.24      293.10     40.10 o
   6  10   1      383.74      365.41     28.55 o
   7  10   1       41.95       37.03     13.15 o
  -5  11   1       53.97       40.60     23.18 o
  -4  11   1      341.06      300.93     28.06 o
  -3  11   1      162.04      158.69     14.82 o
  -2  11   1        0.55       -1.43      8.53 o
  -1  11   1        8.28        4.20      9.20 o
   0  11   1       26.65       14.02      8.05 o
   1  11   1      233.72      272.84     21.32 o
   2  11   1       44.12      107.93     26.91 o
   3  11   1        0.26        3.06     11.29 o
   4  11   1      491.49      568.89     57.19 o
   5  11   1       19.68       11.12      6.13 o
  -2  12   1       35.13       17.17      9.31 o
  -1  12   1       23.13       19.51     10.82 o
   0  12   1       42.15       51.50     17.26 o
   1  12   1       12.90       23.04     11.33 o
   2  12   1        5.02       11.20     10.71 o
  -2 -12   2      439.52      429.24     35.72 o
  -1 -12   2      137.51      101.85     18.83 o
   0 -12   2        0.09        0.74     10.38 o
   1 -12   2      389.45      397.68     25.85 o
   2 -12   2      160.12      171.93     32.63 o
  -4 -11   2       99.82      124.22     27.78 o
  -3 -11   2       19.47       11.85      9.65 o
  -2 -11   2      180.13      191.66     18.48 o
  -1 -11   2      243.58      254.08     23.65 o
   0 -11   2      254.96      293.22     47.52 o
   1 -11   2     1350.29     1586.26     70.73 o
   2 -11   2        4.99        9.58      8.94 o
   3 -11   2       35.85       34.67      9.73 o
   4 -11   2      315.46      326.52     26.15 o
   5 -11   2        3.87        1.18      9.93 o
  -7 -10   2       99.30       81.56     20.36 o
  -6 -10   2      187.03      147.50     27.12 o
  -5 -10   2      339.48      335.34     27.44 o
  -4 -10   2       34.55       34.06      4.20 o
  -3 -10   2      342.81      389.40     44.36 o
  -2 -10   2        5.95       -9.92      9.92 o
  -1 -10   2       83.37       84.48     28.90 o
   0 -10   2       54.07       71.45     12.62 o
   1 -10   2      151.11      166.01     17.35 o
   2 -10   2      877.43      985.91     61.93 o
   3 -10   2       10.03       12.35     15.83 o
   4 -10   2      500.97      459.88     36.57 o
   5 -10   2      443.92      482.86     29.20 o
   6 -10   2       25.31       24.15     10.95 o
   7 -10   2      291.17      235.25     20.92 o
  -8  -9   2      125.82      166.28     24.22 o
  -7  -9   2      197.97      245.54     25.07 o
  -6  -9   2      952.72      753.63     52.23 o
  -5  -9   2      163.43      144.68     14.44 o
  -4  -9   2       20.17       10.86      3.08 o
  -3  -9   2      548.02      527.14     18.14 o
  -2  -9   2       61.80       50.33     10.12 o
  -1  -9   2     1581.43     1688.53     66.95 o
   0  -9   2      319.74      346.39     20.10 o
   1  -9   2       23.76       22.32      8.70 o
   2  -9   2      554.06      506.15     39.41 o
   3  -9   2      332.06      351.79     17.37 o
   4  -9   2      451.93      425.39     23.63 o
   5  -9   2        1.33        2.23      1.99 o
   6  -9   2       69.85       69.61      6.46 o
   7  -9   2       22.04       20.28      9.29 o
   8  -9   2       66.46       54.80     14.26 o
  -9  -8   2       11.88       16.75     18.56 o
  -8  -8   2       32.69       63.59     12.91 o
  -7  -8   2      215.67      229.55     17.62 o
  -6  -8   2        4.01       -2.83      4.20 o
  -5  -8   2        0.78        2.32      3.28 o
  -4  -8   2       41.27       47.17      5.27 o
  -3  -8   2       24.52       36.68      2.76 o
  -2  -8   2       59.69       72.51     11.74 o
  -1  -8   2      494.78      476.73     38.22 o
   0  -8   2       38.42       57.33      7.73 o
   1  -8   2      285.91      288.15     12.35 o
   2  -8   2     1637.01     1775.33     63.07 o
   3  -8   2     1315.67     1314.58     47.93 o
   4  -8   2      578.09      576.00     16.31 o
   5  -8   2       35.77       37.29      3.75 o
   6  -8   2      356.98      373.52     15.84 o
   7  -8   2        3.19       -3.22      8.94 o
   8  -8   2     1272.05     1233.78     61.27 o
   9  -8   2       18.33        1.40      9.88 o
  -9  -7   2      269.60      240.83     18.99 o
  -8  -7   2      297.68      290.10     15.12 o
  -7  -7   2       77.99       56.09      6.11 o
  -6  -7   2      112.84      111.72      8.26 o
  -5  -7   2       16.31       12.73      3.56 o
  -4  -7   2      562.81      619.69     17.22 o
  -3  -7   2      696.61      714.42     20.90 o
  -2  -7   2      775.15      779.09     28.07 o
  -1  -7   2       17.19       20.13      5.41 o
   0  -7   2      818.78      864.71     28.74 o
   1  -7   2     1425.02     1400.78     71.14 o
   2  -7   2      238.91      216.50     16.02 o
   3  -7   2      416.54      404.56     12.67 o
   4  -7   2      240.56      214.04      7.64 o
   5  -7   2     1363.73     1378.74     32.38 o
   6  -7   2      401.05      391.08     11.33 o
   7  -7   2        6.77       13.76      4.61 o
   8  -7   2        0.71        3.29      5.88 o
   9  -7   2     1096.57     1078.72     85.56 o
  10  -7   2        5.91       -8.49     11.72 o
 -10  -6   2      464.80      473.62     28.24 o
  -9  -6   2        3.31        6.43      8.27 o
  -8  -6   2      165.62      153.85     10.83 o
  -7  -6   2        0.25        1.45      4.38 o
  -6  -6   2       16.02       18.60      4.22 o
  -5  -6   2     2071.45     2006.34     55.61 o
  -4  -6   2       86.39       99.72      5.55 o
  -3  -6   2      853.58      806.44     20.28 o
  -2  -6   2     4318.20     4345.05    100.42 o
  -1  -6   2      635.87      646.08     32.11 o
   0  -6   2      265.16      303.93     12.14 o
   1  -6   2       25.29       16.09      4.33 o
   2  -6   2      239.03      192.74      6.10 o
   3  -6   2      117.86      122.86      5.06 o
   4  -6   2     2591.66     2717.04     51.49 o
   5  -6   2      130.01      124.61      5.26 o
   6  -6   2       24.53       20.92      3.71 o
   7  -6   2       81.41       86.72      6.11 o
   8  -6   2        9.56       12.45      5.02 o
   9  -6   2       41.94       39.27      6.44 o
  10  -6   2      310.82      308.73     23.06 o
 -11  -5   2       40.44       44.04     10.78 o
 -10  -5   2        0.63        2.09      7.78 o
  -9  -5   2       49.48       48.82      7.51 o
  -8  -5   2      176.69      173.05     13.53 o
  -7  -5   2      788.74      798.14     24.46 o
  -6  -5   2     1148.67     1242.83     36.18 o
  -5  -5   2      359.45      407.56     12.72 o
  -4  -5   2      135.60      178.49     10.52 o
  -3  -5   2      603.19      595.09     17.88 o
  -2  -5   2      626.63      669.07     14.60 o
  -1  -5   2       81.54       95.68      4.38 o
   0  -5   2      738.22      687.15     17.77 o
   1  -5   2     7373.05     7525.94    182.14 o
   2  -5   2     2081.43     1927.83     44.45 o
   3  -5   2       12.97       17.37      3.84 o
   4  -5   2        2.97        0.11      1.77 o
   5  -5   2      700.97      706.66     15.25 o
   6  -5   2      460.08      453.26     12.27 o
   7  -5   2     1959.99     1904.81     40.38 o
   8  -5   2       20.69       19.58      5.10 o
   9  -5   2       16.23       22.56      7.25 o
  10  -5   2       37.01       49.08     10.17 o
  11  -5   2       58.51       74.71     14.38 o
 -11  -4   2        0.62        2.41     11.37 o
 -10  -4   2       34.34       21.68      8.83 o
  -9  -4   2        5.26       11.29      7.74 o
  -8  -4   2      453.62      479.00     18.67 o
  -7  -4   2     1311.87     1291.93     37.59 o
  -6  -4   2     1309.09     1346.96     30.79 o
  -5  -4   2        4.19        7.06      2.87 o
  -4  -4   2     3966.91     4177.92     83.76 o
  -3  -4   2     2095.61     2146.89     44.89 o
  -2  -4   2     1018.42      842.88     20.37 o
  -1  -4   2     3511.53     3547.50     76.33 o
   0  -4   2      169.75      170.32      8.81 o
   1  -4   2      437.97      427.34      7.76 o
   2  -4   2      969.63     1025.03     14.46 o
   3  -4   2      202.91      263.63      5.90 o
   4  -4   2      164.58      171.84      5.65 o
   5  -4   2      177.01      205.93      6.95 o
   6  -4   2      724.51      749.90     17.46 o
   7  -4   2        4.15        1.89      3.34 o
   8  -4   2      525.61      505.87     19.85 o
   9  -4   2       65.91       55.14      8.33 o
  10  -4   2       79.70       70.09      9.45 o
  11  -4   2       98.87       79.53     13.00 o
 -11  -3   2      246.40      207.50     16.70 o
 -10  -3   2        1.96        2.18      6.98 o
  -9  -3   2      965.51      986.87     35.05 o
  -8  -3   2        1.85       10.35      5.26 o
  -7  -3   2      831.79      821.88     21.99 o
  -6  -3   2       43.98       64.66      4.92 o
  -5  -3   2     1175.01     1327.02     28.84 o
  -4  -3   2        2.71       13.13      2.61 o
  -3  -3   2     1772.92     1862.44     37.55 o
  -2  -3   2      353.99      377.43      9.10 o
  -1  -3   2      267.95      257.12      8.67 o
   0  -3   2     7868.04     6586.92    153.19 o
   1  -3   2     1875.60     1721.64     27.19 o
   2  -3   2      412.44      383.56      8.97 o
   3  -3   2      283.04      356.81      6.82 o
   4  -3   2      495.62      531.66      9.57 o
   5  -3   2      160.72      175.82      8.36 o
   6  -3   2      817.58      785.98     18.63 o
   7  -3   2     1973.29     2069.07     47.61 o
   8  -3   2      853.52      794.97     24.92 o
   9  -3   2      123.42      112.36      7.71 o
  10  -3   2       27.42       21.77      7.17 o
  11  -3   2        4.64        7.12      9.73 o
 -12  -2   2        8.86       25.49     10.34 o
 -11  -2   2      132.26      136.73     13.71 o
 -10  -2   2       12.77       23.41      7.11 o
  -9  -2   2      227.99      233.33     10.67 o
  -8  -2   2       66.22       63.00      5.44 o
  -7  -2   2       60.68       69.93      5.28 o
  -6  -2   2      249.57      278.02      7.66 o
  -5  -2   2      605.59      590.19     12.35 o
  -4  -2   2       15.45       10.36      2.42 o
  -3  -2   2        6.00        5.87      1.76 o
  -2  -2   2    26278.66    21221.82    382.61 o
  -1  -2   2     1959.40     1915.44     34.91 o
   0  -2   2        7.27        9.54      1.21 o
   1  -2   2     9561.68     7938.85     91.01 o
   2  -2   2     2762.70     2759.61     38.51 o
   3  -2   2      653.49      585.68     10.11 o
   4  -2   2     1080.53      979.33     17.30 o
   5  -2   2       23.51       16.73      2.93 o
   6  -2   2     1682.01     1708.15     34.81 o
   7  -2   2      565.77      555.63     15.46 o
   8  -2   2      737.85      779.97     20.99 o
   9  -2   2        6.46       14.02      5.09 o
  10  -2   2      125.51      106.40      8.89 o
  11  -2   2       44.31       20.15     10.90 o
 -12  -1   2       97.00       91.90     13.48 o
 -11  -1   2      609.95      603.98     34.84 o
 -10  -1   2      138.42      130.19     10.43 o
  -9  -1   2       67.58       51.09      6.87 o
  -8  -1   2      577.01      588.54     21.37 o
  -7  -1   2      167.03      158.90      9.79 o
  -6  -1   2       58.47       70.20      6.03 o
  -5  -1   2     2535.53     2453.87     39.86 o
  -4  -1   2      272.87      283.06      6.70 o
  -3  -1   2      956.70      912.40     14.91 o
  -2  -1   2     6895.11     6384.61     94.20 o
  -1  -1   2     1608.76     1501.91     86.22 o
   1  -1   2     2082.46     1800.33     45.53 o
   2  -1   2       16.05        9.61      1.77 o
   3  -1   2     4127.17     4183.53     58.12 o
   4  -1   2     3095.81     3034.76     48.31 o
   5  -1   2     2460.91     2623.21     46.67 o
   6  -1   2        2.26        3.31      3.08 o
   7  -1   2      572.18      564.02     19.52 o
   8  -1   2        0.32        1.91      3.65 o
   9  -1   2      322.03      314.91     11.25 o
  10  -1   2      233.75      258.41     16.90 o
  11  -1   2      120.83      112.56     13.14 o
  12  -1   2        0.94       -5.61     13.19 o
 -12   0   2      204.52      146.72     14.53 o
 -11   0   2       43.29       53.49     14.94 o
 -10   0   2      388.75      436.87     27.00 o
  -9   0   2     1045.68     1094.99     34.62 o
  -8   0   2      401.64      416.99     16.43 o
  -7   0   2      710.25      685.84     16.63 o
  -6   0   2       18.69       11.90      3.06 o
  -5   0   2      163.04      150.32      5.84 o
  -4   0   2     3865.78     3704.76     60.24 o
  -3   0   2      192.28      209.68      4.96 o
  -2   0   2      950.15      861.93     14.20 o
   1   0   2      257.20      237.77     17.20 o
   2   0   2     3115.75     3092.56     45.17 o
   3   0   2     3298.90     3086.74     48.94 o
   4   0   2     3093.84     2822.01     46.45 o
   5   0   2      455.58      393.96      9.56 o
   6   0   2      211.56      245.44      8.07 o
   7   0   2        0.58        6.62      3.57 o
   8   0   2      275.57      262.83     13.27 o
   9   0   2      238.41      231.86     11.61 o
  10   0   2       70.52       74.22     12.96 o
  11   0   2        0.11        9.10      9.48 o
  12   0   2       80.91       65.13     13.05 o
 -12   1   2      103.38      102.84     14.26 o
 -11   1   2      231.53      195.81     22.47 o
 -10   1   2       89.31       86.28     10.61 o
  -9   1   2      592.98      607.14     22.49 o
  -8   1   2      328.97      330.21     15.04 o
  -7   1   2        4.64        0.98      4.49 o
  -6   1   2     1074.84     1095.87     23.36 o
  -5   1   2     2515.24     2453.31     40.96 o
  -4   1   2        8.11        4.92      2.15 o
  -3   1   2     2853.24     2659.54     43.78 o
  -2   1   2     3804.75     3463.04     52.71 o
  -1   1   2      347.61      279.40      7.83 o
   1   1   2      219.56      159.25      8.63 o
   2   1   2     6708.42     5648.99     83.71 o
   3   1   2     1769.68     1680.90     29.77 o
   4   1   2     1562.22     1608.33     28.20 o
   5   1   2      982.85     1054.75     19.23 o
   6   1   2      132.45      179.42      7.34 o
   7   1   2     1063.64     1117.38     26.42 o
   8   1   2       73.67       76.97      6.74 o
   9   1   2       50.17       52.53      6.94 o
  10   1   2      152.29      144.04     12.33 o
  11   1   2       46.29       50.20      9.68 o
  12   1   2       51.65       51.03     13.48 o
 -12   2   2      368.86      349.71     32.56 o
 -11   2   2      121.93      139.32     37.08 o
 -10   2   2        6.58        6.68      5.86 o
  -9   2   2      541.02      559.44     19.09 o
  -8   2   2       81.57       69.13      5.90 o
  -7   2   2        1.04        3.40      3.26 o
  -6   2   2      689.38      696.08     17.34 o
  -5   2   2     1501.35     1583.71     24.82 o
  -4   2   2      283.22      212.08      6.57 o
  -3   2   2      263.84      259.05      5.75 o
  -2   2   2     9231.00     8078.94    109.61 o
  -1   2   2     4412.41     3962.83     55.94 o
   0   2   2      868.94      964.52     14.81 o
   1   2   2        2.26       -1.24      1.24 o
   2   2   2    18087.52    15820.29    254.52 o
   3   2   2     7036.31     6587.09    111.88 o
   4   2   2     1674.52     1831.32     34.78 o
   5   2   2       82.06      117.39      4.89 o
   6   2   2      997.17      917.43     19.59 o
   7   2   2      559.05      514.22     16.46 o
   8   2   2       98.40       95.53      6.22 o
   9   2   2      183.86      176.84     11.31 o
  10   2   2        1.43       -4.96      8.33 o
  11   2   2      119.30      104.66     13.20 o
 -11   3   2      105.85       68.33     25.32 o
 -10   3   2        8.65       16.13      5.40 o
  -9   3   2      692.45      687.10     25.71 o
  -8   3   2      664.37      696.63     20.81 o
  -7   3   2        0.11        5.58      3.56 o
  -6   3   2      203.16      188.31      6.66 o
  -5   3   2      579.57      525.75     12.70 o
  -4   3   2     3288.59     3482.27     48.91 o
  -3   3   2      895.51      851.98     12.80 o
  -2   3   2     4863.71     4785.72     58.81 o
  -1   3   2      630.11      619.79     10.85 o
   0   3   2     1406.02     1307.40     31.14 o
   1   3   2     1673.54     1819.01     32.04 o
   2   3   2        6.20       10.60      1.99 o
   3   3   2      112.78      102.58      5.41 o
   4   3   2      132.31      133.92      5.44 o
   5   3   2      137.07      129.89      5.76 o
   6   3   2       11.45       14.64      5.65 o
   7   3   2       77.21       58.79      6.02 o
   8   3   2       71.51       82.03      6.78 o
   9   3   2        9.37       14.87      5.74 o
  10   3   2      171.29      149.12     16.80 o
  11   3   2        3.11       11.71     15.13 o
 -11   4   2      349.57      408.02     30.29 o
 -10   4   2       60.16       54.78      8.48 o
  -9   4   2       89.87       89.19      6.81 o
  -8   4   2      112.60      105.01      7.12 o
  -7   4   2      767.96      787.49     20.13 o
  -6   4   2        5.40        4.93      2.58 o
  -5   4   2      165.09      141.91      5.98 o
  -4   4   2        0.42        7.19      1.69 o
  -3   4   2      884.11     1155.73     19.81 o
  -2   4   2       99.43       97.60      2.88 o
  -1   4   2        1.13        2.51      1.05 o
   0   4   2      421.44      346.92      6.74 o
   1   4   2        2.30        3.73      1.34 o
   2   4   2      148.10      132.40      5.25 o
   3   4   2      315.94      336.77      8.01 o
   4   4   2     6109.69     5901.69    101.62 o
   5   4   2       30.93       32.35      3.85 o
   6   4   2      259.58      315.98     10.10 o
   7   4   2       37.79       37.83      6.22 o
   8   4   2       12.24        6.71      4.30 o
   9   4   2      203.64      224.46     17.23 o
  10   4   2       32.34       21.14     11.41 o
  11   4   2       90.16       75.10     13.96 o
 -11   5   2       13.26       -2.80     10.92 o
 -10   5   2      125.24      108.95     16.37 o
  -9   5   2       46.57       47.83      6.27 o
  -8   5   2      854.83      907.22     25.34 o
  -7   5   2      265.73      261.93      9.76 o
  -6   5   2     1896.95     1957.25     46.16 o
  -5   5   2      129.58      152.77      5.45 o
  -4   5   2       73.13       61.28      3.59 o
  -3   5   2     3620.36     3830.76     68.72 o
  -2   5   2      359.37      358.05      7.41 o
  -1   5   2       27.38       39.43      2.14 o
   0   5   2      261.81      238.29      5.60 o
   1   5   2      452.00      426.89      9.69 o
   2   5   2     5111.08     5126.04    109.69 o
   3   5   2       79.42       79.75      4.27 o
   4   5   2       92.77       72.46      4.27 o
   5   5   2     1745.25     1766.34     42.81 o
   6   5   2      818.39      846.94     24.01 o
   7   5   2      122.32      177.61      8.24 o
   8   5   2       24.54       32.09      7.59 o
   9   5   2      237.45      212.37     12.60 o
  10   5   2       44.67       31.02      9.61 o
  11   5   2      138.14      113.11     14.61 o
 -10   6   2       35.51       36.57     18.03 o
  -9   6   2     1155.08     1178.48     91.77 o
  -8   6   2        4.72        0.39      3.98 o
  -7   6   2      525.68      547.18     18.19 o
  -6   6   2      132.66      147.63      8.11 o
  -5   6   2        0.16        3.72      2.65 o
  -4   6   2       15.22       20.68      2.42 o
  -3   6   2        5.21       12.01      2.37 o
  -2   6   2      252.66      265.61      7.20 o
  -1   6   2     2353.56     2412.12     44.86 o
   0   6   2      156.14      164.48      5.11 o
   1   6   2       12.06       17.53      1.60 o
   2   6   2       58.57       55.33      5.39 o
   3   6   2      124.64      125.00      8.33 o
   4   6   2     1323.09     1313.26     32.92 o
   5   6   2      287.75      291.32     10.09 o
   6   6   2      138.09      156.87      7.88 o
   7   6   2      111.01      103.03      6.90 o
   8   6   2      156.35      144.57     10.74 o
   9   6   2      287.57      300.14     19.28 o
  10   6   2      143.43      156.32     15.26 o
 -10   7   2      113.32      141.59     20.47 o
  -9   7   2      136.49      150.39     15.38 o
  -8   7   2        0.00       13.52      6.10 o
  -7   7   2      733.00      750.18     26.18 o
  -6   7   2      241.43      234.69      9.55 o
  -5   7   2     1457.59     1473.77     37.74 o
  -4   7   2       71.06       60.64      4.42 o
  -3   7   2        3.86        6.66      1.80 o
  -2   7   2       18.29       24.34      1.85 o
  -1   7   2       30.06       38.77      6.16 o
   0   7   2     2419.86     2338.05     47.75 o
   1   7   2      116.28      129.13      4.44 o
   2   7   2      673.40      657.70     20.98 o
   3   7   2       26.52       30.11      3.08 o
   4   7   2       51.07       49.65      5.34 o
   5   7   2      339.85      375.65     14.71 o
   6   7   2       96.33       83.27      5.73 o
   7   7   2      475.86      456.68     21.40 o
   8   7   2      370.01      354.89     14.59 o
   9   7   2       47.49       58.13     10.57 o
  -9   8   2       41.03       48.37     13.74 o
  -8   8   2      578.75      555.38     41.36 o
  -7   8   2       69.50       45.63      8.38 o
  -6   8   2        2.27        0.96      2.96 o
  -5   8   2       92.55       67.58      4.57 o
  -4   8   2        3.21        3.88      1.93 o
  -3   8   2     1207.06     1173.54     24.92 o
  -2   8   2      248.97      249.69     13.02 o
  -1   8   2       94.64      132.53     11.90 o
   0   8   2     3821.96     3912.74    142.27 o
   1   8   2     1147.72     1197.08     40.39 o
   2   8   2       52.17       53.94      2.72 o
   3   8   2       96.67      102.17     10.18 o
   4   8   2      328.87      321.82     11.64 o
   5   8   2     1210.77     1242.04     33.52 o
   6   8   2        8.65        3.49      4.18 o
   7   8   2      430.27      412.69     18.50 o
   8   8   2      559.90      611.24     38.63 o
   9   8   2      124.50      105.72     15.16 o
  -8   9   2        6.35        6.28      9.53 o
  -7   9   2       18.34       13.95      9.57 o
  -6   9   2        6.16        1.36      3.67 o
  -5   9   2     1061.64      945.14     28.86 o
  -4   9   2       10.85        7.21      2.41 o
  -3   9   2       21.71       15.50      9.99 o
  -2   9   2      158.50      142.78     14.24 o
  -1   9   2       31.30       40.49     11.66 o
   0   9   2       90.99      104.21      9.18 o
   1   9   2      202.46      180.98     19.41 o
   2   9   2      860.60     1000.58     49.63 o
   3   9   2       11.35       10.87      1.96 o
   4   9   2       82.39       88.92      6.89 o
   5   9   2        3.17        4.01      3.36 o
   6   9   2      329.34      377.48     32.94 o
   7   9   2      617.42      603.86     40.73 o
   8   9   2       93.71      100.13     16.15 o
  -7  10   2       34.85       37.62     12.96 o
  -6  10   2       12.56        5.30      5.06 o
  -5  10   2      212.23      178.75     15.91 o
  -4  10   2      280.26      275.97     21.56 o
  -3  10   2        1.89       -0.65      7.95 o
  -2  10   2     1602.65     1555.28     98.90 o
  -1  10   2       45.78       42.51      7.12 o
   0  10   2      259.33      269.76     22.52 o
   1  10   2       48.73       67.79      9.83 o
   2  10   2      253.30      235.30     25.71 o
   3  10   2      504.91      589.67     49.26 o
   4  10   2      374.14      427.66     19.74 o
   5  10   2      332.83      368.06     33.63 o
   6  10   2      219.63      221.36     20.70 o
  -5  11   2        0.54        8.39     23.95 o
  -4  11   2      476.41      430.86     31.23 o
  -3  11   2        6.18       18.52      9.35 o
  -2  11   2        8.73       14.22      7.89 o
  -1  11   2      111.81      120.94     15.25 o
   0  11   2     1222.58     1276.95     60.45 o
   1  11   2       52.05       71.52     12.34 o
   2  11   2        7.66        5.16     12.09 o
   3  11   2      512.95      579.71     62.18 o
   4  11   2      283.25      288.81     37.27 o
   5  11   2       40.58       57.14     20.63 o
  -2  12   2      409.96      346.80     37.13 o
  -1  12   2        4.43        8.10      8.73 o
   0  12   2      123.35      119.24     16.93 o
   1  12   2        9.82       23.74     12.40 o
   2  12   2       42.82       17.12     18.77 o
  -2 -12   3       96.07      103.64     21.80 o
  -1 -12   3       47.53       30.23     11.98 o
   0 -12   3       35.09       34.14     10.95 o
   1 -12   3       38.27       15.34     10.62 o
   2 -12   3       54.03       59.09     11.26 o
  -4 -11   3      135.42      173.09     19.67 o
  -3 -11   3       56.92       58.40     11.82 o
  -2 -11   3        1.62        0.43     11.07 o
  -1 -11   3       32.13       30.51     10.69 o
   0 -11   3      490.70      519.66     29.34 o
   1 -11   3      120.23      115.48     15.88 o
   2 -11   3      119.01      115.51     13.49 o
   3 -11   3       16.43       10.09     11.09 o
   4 -11   3      124.17      103.76     16.00 o
   5 -11   3      297.23      295.56     29.83 o
  -7 -10   3        2.81       17.44     10.82 o
  -6 -10   3      624.20      599.60     47.80 o
  -5 -10   3      144.62      151.41     13.08 o
  -4 -10   3       58.47       46.47      3.93 o
  -3 -10   3       94.07      105.49     22.23 o
  -2 -10   3       57.91       39.84     14.11 o
  -1 -10   3      188.05      196.34     17.31 o
   0 -10   3       13.27        8.95     11.03 o
   1 -10   3      125.52      160.99     17.91 o
   2 -10   3        0.06       12.33     10.99 o
   3 -10   3       60.83       50.29     12.48 o
   4 -10   3       23.00       47.12     10.92 o
   5 -10   3      431.44      326.73     22.09 o
   6 -10   3       80.20       66.15      8.10 o
   7 -10   3       28.05       25.85      6.93 o
  -7  -9   3       73.33       89.23     19.52 o
  -6  -9   3       64.84        8.85      8.63 o
  -5  -9   3      145.34      129.50      8.48 o
  -4  -9   3      685.72      716.82     26.61 o
  -3  -9   3      176.26      152.14      9.00 o
  -2  -9   3      165.67      173.25     11.72 o
  -1  -9   3        5.92        7.80      7.28 o
   0  -9   3      137.41      117.26     14.85 o
   1  -9   3      593.00      609.24     32.49 o
   2  -9   3       11.58        7.67      6.79 o
   3  -9   3        0.14       -1.11      5.88 o
   4  -9   3      253.64      254.28     24.95 o
   5  -9   3      136.08      144.64      6.68 o
   6  -9   3      288.26      224.98     20.05 o
   7  -9   3       23.46       34.19     12.10 o
   8  -9   3        0.47       -0.54      7.68 o
  -9  -8   3        4.55       18.31     14.67 o
  -8  -8   3      169.20      136.47     20.88 o
  -7  -8   3      215.76      205.91     16.59 o
  -6  -8   3       20.95       21.70      6.14 o
  -5  -8   3      426.55      433.01     15.17 o
  -4  -8   3      744.56      751.61     28.53 o
  -3  -8   3     1695.22     1725.42     43.50 o
  -2  -8   3      548.13      583.98     39.87 o
  -1  -8   3      806.69      828.81     36.36 o
   0  -8   3      367.99      404.30     28.20 o
   1  -8   3      103.03       92.29      9.17 o
   2  -8   3      308.21      295.54     14.79 o
   3  -8   3      444.44      481.74     24.11 o
   4  -8   3        1.56        2.20      1.61 o
   5  -8   3      157.89      127.67      6.12 o
   6  -8   3       70.54       67.71      6.38 o
   7  -8   3       27.27       24.92      8.74 o
   8  -8   3      564.01      572.38     34.07 o
   9  -8   3      187.86      150.91     18.89 o
  -9  -7   3       53.67       49.49     11.71 o
  -8  -7   3       62.51       68.35     10.39 o
  -7  -7   3      776.21      774.45     27.50 o
  -6  -7   3       16.23       24.82      4.41 o
  -5  -7   3      215.87      212.90      8.92 o
  -4  -7   3       31.74       40.21      5.62 o
  -3  -7   3      583.93      618.43     18.57 o
  -2  -7   3     2850.06     2903.51     63.39 o
  -1  -7   3      544.89      558.61     25.07 o
   0  -7   3      125.70      151.32      9.50 o
   1  -7   3      248.47      229.67     31.16 o
   2  -7   3      580.12      559.34     18.80 o
   3  -7   3      104.02       84.33      4.12 o
   4  -7   3        9.78        6.01      2.76 o
   5  -7   3        0.19        4.98      2.46 o
   6  -7   3        1.78        3.54      4.17 o
   7  -7   3        2.04        0.34      3.88 o
   8  -7   3      812.82      900.75     45.76 o
   9  -7   3      113.48       99.30     21.03 o
 -10  -6   3        1.50       12.73     10.78 o
  -9  -6   3      244.68      248.49     15.79 o
  -8  -6   3      408.42      431.04     16.62 o
  -7  -6   3      289.76      256.58     12.07 o
  -6  -6   3       31.91       25.88      4.70 o
  -5  -6   3      690.21      694.97     21.19 o
  -4  -6   3       76.08       80.99      5.03 o
  -3  -6   3      183.91      171.68      6.89 o
  -2  -6   3     1298.24     1329.68     31.58 o
  -1  -6   3     1639.07     1529.87     72.16 o
   0  -6   3      339.52      380.94     13.20 o
   1  -6   3      408.36      375.76     12.74 o
   2  -6   3      929.02      957.86     19.81 o
   3  -6   3       52.45       54.11      2.94 o
   4  -6   3       19.51       18.47      2.38 o
   5  -6   3       25.95       23.98      2.99 o
   6  -6   3       25.18       28.02      4.12 o
   7  -6   3      545.45      481.77     13.44 o
   8  -6   3      162.17      164.94     10.56 o
   9  -6   3      132.43      103.40      8.56 o
  10  -6   3       33.78       44.20     22.31 o
 -11  -5   3        0.56        1.18      9.69 o
 -10  -5   3       26.92       23.78      9.03 o
  -9  -5   3      398.37      383.20     19.40 o
  -8  -5   3       26.87       31.04      7.25 o
  -7  -5   3      521.22      562.86     20.20 o
  -6  -5   3      460.10      422.13     13.56 o
  -5  -5   3       39.21       45.91      4.39 o
  -4  -5   3      375.49      389.52     17.05 o
  -3  -5   3     1942.17     1864.68     35.76 o
  -2  -5   3      979.20     1076.76     22.09 o
  -1  -5   3     1017.00      963.75     20.65 o
   0  -5   3       23.02       68.94     11.42 o
   1  -5   3       28.64       31.31      1.97 o
   2  -5   3      736.53      725.20     14.54 o
   3  -5   3       48.97       66.02      3.15 o
   4  -5   3      753.24      747.03     14.83 o
   5  -5   3      804.63      855.14     18.08 o
   6  -5   3        9.42       12.22      3.64 o
   7  -5   3     1856.65     1853.37     38.28 o
   8  -5   3       22.07       20.36      5.41 o
   9  -5   3      313.89      297.86     16.86 o
  10  -5   3        2.54       11.39      9.60 o
  11  -5   3      408.43      416.14     46.28 o
 -11  -4   3      764.64      743.19     41.82 o
 -10  -4   3      226.59      229.28     21.69 o
  -9  -4   3       48.99       48.88      7.71 o
  -8  -4   3      560.17      573.23     20.98 o
  -7  -4   3       11.07       19.24      5.41 o
  -6  -4   3      898.91      925.71     27.84 o
  -5  -4   3       17.21       18.52      3.69 o
  -4  -4   3      490.43      486.47     13.92 o
  -3  -4   3      533.64      557.06     14.07 o
  -2  -4   3     1765.81     1790.12     38.10 o
  -1  -4   3      721.04      653.58     15.80 o
   0  -4   3      985.56      942.67     18.99 o
   1  -4   3      793.27      849.48     16.09 o
   2  -4   3     1377.34     1542.85     22.76 o
   3  -4   3      386.43      344.69      6.73 o
   4  -4   3     2741.08     2686.68     39.63 o
   5  -4   3       11.77       21.30      2.87 o
   6  -4   3     1505.67     1526.46     31.52 o
   7  -4   3        5.71        9.33      4.00 o
   8  -4   3      347.91      358.30     17.51 o
   9  -4   3      341.70      349.01     15.27 o
  10  -4   3        7.60       11.59      6.42 o
  11  -4   3       23.11       18.06     15.36 o
 -11  -3   3       59.00       71.19     18.86 o
 -10  -3   3        2.26       -3.30     11.10 o
  -9  -3   3      204.59      185.33     11.09 o
  -8  -3   3      761.06      812.59     24.32 o
  -7  -3   3       17.87       17.56      4.40 o
  -6  -3   3        0.00        5.99      3.19 o
  -5  -3   3     2049.30     2137.73     46.89 o
  -4  -3   3       10.34        7.73      2.30 o
  -3  -3   3       54.56       30.01      2.41 o
  -2  -3   3     3352.60     3375.11     68.18 o
  -1  -3   3     2517.11     2554.22     40.90 o
   0  -3   3       19.22       38.85      1.87 o
   1  -3   3      109.77       99.67      3.99 o
   2  -3   3        0.16        2.45      1.12 o
   3  -3   3       36.25       75.06      2.88 o
   4  -3   3      413.74      437.44      8.47 o
   5  -3   3     1016.59     1122.42     22.45 o
   6  -3   3        9.80       10.25      3.75 o
   7  -3   3      232.74      244.32      9.01 o
   8  -3   3       85.37       95.27      6.55 o
   9  -3   3      190.03      186.36     12.54 o
  10  -3   3        0.26        3.05      6.61 o
  11  -3   3      566.83      661.32     29.25 o
 -12  -2   3      148.43      152.36     20.12 o
 -11  -2   3       68.21       81.92     11.96 o
 -10  -2   3     1146.25     1237.88     41.64 o
  -9  -2   3        6.49       24.18      6.42 o
  -8  -2   3      464.19      463.03     14.41 o
  -7  -2   3       93.88       84.65      6.00 o
  -6  -2   3       19.59        5.80      2.73 o
  -5  -2   3     3042.76     3003.05     51.58 o
  -4  -2   3      103.28      118.70      4.78 o
  -3  -2   3       56.65       68.08      3.13 o
  -2  -2   3     1149.42     1183.21     20.50 o
  -1  -2   3    12078.85    10762.30    182.65 o
   0  -2   3    14486.89    11898.23    309.86 o
   1  -2   3     3468.36     3171.91     44.57 o
   2  -2   3    22577.22    18246.40    230.98 o
   3  -2   3      111.24       89.13      3.64 o
   4  -2   3      544.83      597.57     11.51 o
   5  -2   3     2114.21     2123.70     33.35 o
   6  -2   3      783.68      858.75     18.45 o
   7  -2   3      719.91      698.94     17.93 o
   8  -2   3      983.45      949.82     28.05 o
   9  -2   3       14.68       12.58      5.50 o
  10  -2   3      451.70      423.71     16.47 o
  11  -2   3      291.93      298.29     20.80 o
 -12  -1   3        1.06        5.35      8.01 o
 -11  -1   3      622.76      626.83     26.62 o
 -10  -1   3        4.95       10.36      8.61 o
  -9  -1   3      499.63      521.94     15.95 o
  -8  -1   3       27.29       32.42      5.23 o
  -7  -1   3      373.54      397.61     11.81 o
  -6  -1   3     1930.46     1999.85     38.80 o
  -5  -1   3      929.33     1090.01     20.10 o
  -4  -1   3      844.57      796.31     14.92 o
  -3  -1   3     2522.65     2390.48     38.34 o
  -2  -1   3     1786.47     1882.68     26.32 o
  -1  -1   3      795.36      745.00     15.40 o
   0  -1   3     6494.89     5739.32    169.90 o
   1  -1   3        1.06        0.31      0.89 o
   2  -1   3     1326.98     1378.43     18.21 o
   3  -1   3      164.78      185.68      5.15 o
   4  -1   3      769.08      735.65     13.73 o
   5  -1   3       76.70       64.26      3.50 o
   6  -1   3       16.56       15.56      3.14 o
   7  -1   3      513.87      508.60     13.59 o
   8  -1   3      466.53      462.32     13.87 o
   9  -1   3      970.63      946.02     29.35 o
  10  -1   3      145.52      135.98     13.10 o
  11  -1   3      361.37      393.50     25.87 o
  12  -1   3        2.75       -1.24     12.40 o
 -12   0   3      112.96      106.12     13.58 o
 -11   0   3      262.32      252.67     16.58 o
 -10   0   3        5.79        8.90      9.03 o
  -9   0   3      475.35      495.19     17.10 o
  -8   0   3     1771.86     1846.93     51.81 o
  -7   0   3     2538.02     2577.61     62.56 o
  -6   0   3      128.21      134.71      6.15 o
  -5   0   3        4.16        2.21      2.67 o
  -4   0   3      184.40      200.04      7.09 o
  -3   0   3     5587.75     4829.07     76.57 o
  -2   0   3    19426.13    15816.58    239.54 o
  -1   0   3     1308.78     1205.23     17.90 o
   1   0   3     7278.20     6065.66     96.24 o
   2   0   3        2.15        1.76      1.70 o
   3   0   3      362.46      431.27     12.59 o
   4   0   3     2800.96     2836.31     44.45 o
   5   0   3       63.37       82.43      5.94 o
   6   0   3       55.50       57.44      5.59 o
   7   0   3      187.85      180.31     12.07 o
   8   0   3     2773.06     2890.06     72.00 o
   9   0   3        0.48        0.08      7.00 o
  10   0   3       11.14       14.56      7.52 o
  11   0   3       82.75      109.67     16.31 o
  12   0   3       18.88       12.77     11.29 o
 -12   1   3       26.72       31.28     11.81 o
 -11   1   3       35.80       42.97      7.79 o
 -10   1   3       45.01       59.64      9.73 o
  -9   1   3      219.25      209.77     11.26 o
  -8   1   3        2.82       11.48      5.48 o
  -7   1   3       26.03       28.52      4.68 o
  -6   1   3     1032.79     1021.54     21.55 o
  -5   1   3      856.00      917.81     17.30 o
  -4   1   3     1478.13     1575.75     26.76 o
  -3   1   3      861.14      930.34     17.77 o
  -2   1   3    20079.28    17186.81    280.84 o
  -1   1   3     1227.33     1073.69     18.86 o
   0   1   3     1520.74     1267.63     52.07 o
   1   1   3     3607.74     3011.91     61.50 o
   2   1   3     4443.73     4231.54     61.83 o
   3   1   3      977.43      907.83     16.05 o
   4   1   3     2979.84     2985.48     49.05 o
   5   1   3     1076.71     1022.54     18.05 o
   6   1   3     3049.38     3067.25     52.86 o
   7   1   3      861.09      861.09     22.85 o
   8   1   3      406.52      443.79     16.97 o
   9   1   3     2145.95     2149.24     67.03 o
  10   1   3        1.45       -3.58      9.40 o
  11   1   3        2.80       -8.03      8.03 o
  12   1   3        1.38       13.94     15.58 o
 -12   2   3      277.86      301.08     31.57 o
 -11   2   3        0.06        6.31     10.61 o
 -10   2   3      165.41      158.67     10.67 o
  -9   2   3      882.31      964.55     33.20 o
  -8   2   3       15.18       16.78      3.97 o
  -7   2   3       69.81       65.81      4.73 o
  -6   2   3      219.33      259.02      7.68 o
  -5   2   3      915.10      939.88     17.06 o
  -4   2   3      670.69      777.84     15.07 o
  -3   2   3     1162.04     1271.22     18.70 o
  -2   2   3    12250.41    11349.30    146.81 o
  -1   2   3     3016.24     3079.08     40.59 o
   0   2   3     1433.33     1256.44     19.71 o
   1   2   3     8634.72     7883.96    137.55 o
   2   2   3     4741.16     4274.47     65.16 o
   3   2   3     1813.62     1772.98     27.23 o
   4   2   3      329.78      419.94      8.91 o
   5   2   3      942.62     1007.56     18.33 o
   6   2   3       54.38       45.18      4.21 o
   7   2   3      475.22      469.11     17.38 o
   8   2   3       87.86       80.77      7.00 o
   9   2   3      155.67      142.76     18.61 o
  10   2   3      177.04      218.72     16.31 o
  11   2   3        2.57        5.93      8.64 o
 -11   3   3      477.47      553.65     33.35 o
 -10   3   3      110.86      125.70     10.11 o
  -9   3   3       19.87       13.22      6.39 o
  -8   3   3      381.53      435.00     17.43 o
  -7   3   3       22.95       22.15      3.52 o
  -6   3   3     1763.72     1750.11     35.99 o
  -5   3   3      968.07      962.98     16.74 o
  -4   3   3       16.89       16.00      1.91 o
  -3   3   3       56.04       58.87      2.55 o
  -2   3   3     2576.44     2469.79     32.38 o
  -1   3   3     4182.13     3882.65     54.93 o
   0   3   3     1705.90     1394.38     22.32 o
   1   3   3     1241.06     1239.19     20.83 o
   2   3   3      373.31      288.29      7.93 o
   3   3   3      765.48      818.75     18.79 o
   4   3   3      309.73      231.13     10.91 o
   5   3   3     2478.36     2529.18     53.97 o
   6   3   3       66.22       63.84      4.61 o
   7   3   3      537.49      520.26     15.32 o
   8   3   3     1156.28     1151.54     30.61 o
   9   3   3       55.21       45.69      7.60 o
  10   3   3      387.53      366.70     22.16 o
  11   3   3       62.46       57.96     11.83 o
 -11   4   3      126.56      116.14     24.98 o
 -10   4   3      102.23      116.61     14.13 o
  -9   4   3       94.45      114.94      7.60 o
  -8   4   3      338.36      335.02     11.45 o
  -7   4   3       15.75       12.46      3.85 o
  -6   4   3       36.60       36.48      3.12 o
  -5   4   3       97.37       82.14      3.89 o
  -4   4   3     2662.44     2621.98     41.78 o
  -3   4   3      517.27      557.95      9.63 o
  -2   4   3      211.48      256.26      5.50 o
  -1   4   3      421.78      410.30      6.66 o
   0   4   3     2549.60     2397.16     35.10 o
   1   4   3     2130.37     2243.32     39.45 o
   2   4   3      608.28      699.86     14.98 o
   3   4   3      878.12      856.16     16.77 o
   4   4   3      446.74      418.07     11.20 o
   5   4   3     1681.03     1761.01     35.63 o
   6   4   3        1.57       14.32      4.58 o
   7   4   3      960.82      951.02     29.10 o
   8   4   3        0.10       -1.00      4.87 o
   9   4   3      154.86      160.93      9.24 o
  10   4   3      117.90       87.55     12.74 o
  11   4   3      517.16      556.53     29.91 o
 -11   5   3        0.04        6.61     14.54 o
 -10   5   3       67.87       54.00      8.30 o
  -9   5   3      116.81      116.91     12.55 o
  -8   5   3      176.63      165.34      9.02 o
  -7   5   3      115.40       84.36      5.29 o
  -6   5   3      289.40      289.85     10.53 o
  -5   5   3     1291.89     1326.19     31.14 o
  -4   5   3      484.98      468.02     10.33 o
  -3   5   3        1.67        1.74      1.48 o
  -2   5   3      416.83      398.06      8.52 o
  -1   5   3      184.74      141.04      3.93 o
   0   5   3        1.21        0.28      1.75 o
   1   5   3     4676.35     4933.79     89.67 o
   2   5   3      237.09      228.76      7.22 o
   3   5   3     2016.73     2261.31     42.14 o
   4   5   3      595.93      609.73     14.71 o
   5   5   3      351.61      377.00     11.17 o
   6   5   3      519.33      492.15     25.31 o
   7   5   3      215.75      179.66      9.15 o
   8   5   3      160.46      176.14     10.89 o
   9   5   3        2.67       10.99      6.01 o
  10   5   3        0.43       -5.87      8.92 o
 -10   6   3       37.83       42.25     25.67 o
  -9   6   3       65.62       63.32      9.59 o
  -8   6   3      222.38      241.24     13.07 o
  -7   6   3       21.71       13.62      5.17 o
  -6   6   3     1565.77     1576.63     41.76 o
  -5   6   3        7.39        8.30      2.31 o
  -4   6   3      117.16      152.19      5.91 o
  -3   6   3      436.28      434.29     10.65 o
  -2   6   3      402.72      359.26     10.01 o
  -1   6   3       80.96       73.37      2.50 o
   0   6   3       76.39       68.23      3.37 o
   1   6   3       99.48      111.82      4.65 o
   2   6   3      173.44      141.76      5.04 o
   3   6   3     1485.54     1536.66     41.07 o
   4   6   3      151.56      143.31      7.88 o
   5   6   3       88.03       83.62      5.47 o
   6   6   3     2529.63     2648.19     60.99 o
   7   6   3      168.53      178.54      8.42 o
   8   6   3      132.59      130.73      9.06 o
   9   6   3        3.09       -3.45      5.53 o
  10   6   3       29.96       21.07     13.00 o
 -10   7   3      130.99      101.23     28.43 o
  -9   7   3        1.54       -5.55     10.54 o
  -8   7   3      252.93      253.97     18.97 o
  -7   7   3      119.28      108.12      6.50 o
  -6   7   3       39.53       35.62      4.63 o
  -5   7   3        0.55        5.05      3.25 o
  -4   7   3      215.85      202.41      7.10 o
  -3   7   3     1533.92     1511.12     35.93 o
  -2   7   3        4.73        3.35      1.33 o
  -1   7   3       66.98       77.75      3.79 o
   0   7   3      741.89      722.78     17.18 o
   1   7   3      771.09      814.22     19.98 o
   2   7   3       11.73       13.17      2.19 o
   3   7   3      788.50      801.63     21.89 o
   4   7   3      253.41      280.81     10.02 o
   5   7   3     2890.76     2813.05     87.30 o
   6   7   3       30.16       19.30      4.31 o
   7   7   3      218.84      221.77     11.54 o
   8   7   3      282.00      244.15     12.23 o
   9   7   3       17.85       26.59     11.35 o
  -9   8   3       86.35       91.98     15.70 o
  -8   8   3      154.30      151.62     15.82 o
  -7   8   3      131.95      134.23     14.88 o
  -6   8   3      371.83      312.49     12.32 o
  -5   8   3       32.21       31.82      3.12 o
  -4   8   3       78.68       87.99      5.24 o
  -3   8   3       65.70       47.04      2.75 o
  -2   8   3      890.80      911.93     23.18 o
  -1   8   3      222.77      218.15     13.62 o
   0   8   3      309.98      319.68     21.91 o
   1   8   3       13.33        9.61      1.38 o
   2   8   3      287.13      294.98      9.84 o
   3   8   3      610.42      595.39     18.47 o
   4   8   3      416.17      385.27     13.41 o
   5   8   3       90.55       68.60      7.71 o
   6   8   3        7.97        7.94      4.43 o
   7   8   3      165.09      129.50     15.05 o
   8   8   3      751.58      794.95     60.23 o
   9   8   3      261.36      287.93     26.10 o
  -8   9   3      258.53      261.01     43.95 o
  -7   9   3        0.09       -0.36      7.34 o
  -6   9   3      300.12      301.61     16.81 o
  -5   9   3       97.80       86.59      7.31 o
  -4   9   3       27.19       18.36      2.14 o
  -3   9   3       40.02       36.52      7.90 o
  -2   9   3      338.01      349.78     20.63 o
  -1   9   3     2962.90     3180.46    154.99 o
   0   9   3      483.73      478.17     22.05 o
   1   9   3       94.82      106.12     15.63 o
   2   9   3        0.26        0.55      1.04 o
   3   9   3       36.82       37.11      3.21 o
   4   9   3       56.84       57.73      3.90 o
   5   9   3       66.61       53.61      5.76 o
   6   9   3       28.90       41.59     11.54 o
   7   9   3      257.16      226.78     23.70 o
   8   9   3      601.48      648.26     72.29 o
  -7  10   3      516.19      531.24     28.31 o
  -6  10   3        0.56       26.37     18.81 o
  -5  10   3        7.21       25.40     14.36 o
  -4  10   3        7.67        5.56      5.79 o
  -3  10   3      222.02      218.41     12.95 o
  -2  10   3      101.25       85.77     11.52 o
  -1  10   3        7.53        0.10      5.68 o
   0  10   3      228.91      243.49     26.60 o
   1  10   3      213.29      201.35     15.98 o
   2  10   3      507.93      529.55     40.66 o
   3  10   3      190.54      188.45     13.69 o
   4  10   3       18.28       41.95      5.77 o
   5  10   3       77.96       74.31      9.48 o
   6  10   3      197.66      245.87     26.22 o
  -5  11   3        6.57       18.63     24.53 o
  -4  11   3       22.98       25.02     16.61 o
  -3  11   3       36.12       18.52      9.80 o
  -2  11   3        1.83       24.07      9.26 o
  -1  11   3       60.17       47.17     11.23 o
   0  11   3      497.56      521.78     33.19 o
   1  11   3       13.48       13.53      8.64 o
   2  11   3      687.20      796.77     48.73 o
   3  11   3        7.82        6.46     10.57 o
   5  11   3      171.45      182.02     30.91 o
  -2  12   3       99.46      123.84     20.38 o
  -1  12   3        3.08        1.04     10.09 o
   0  12   3        3.00       10.07     10.28 o
   1  12   3       69.77       60.97     22.60 o
   2  12   3        5.24       14.81     18.90 o
  -2 -12   4      179.81      149.39     15.73 o
  -1 -12   4      110.56      114.86     18.17 o
   0 -12   4      112.61      112.99     15.33 o
   1 -12   4        1.09       -3.36     11.91 o
   2 -12   4       22.06       20.18     12.47 o
  -5 -11   4       59.15       33.27     24.21 o
  -4 -11   4       75.50       56.36     22.96 o
  -3 -11   4      354.47      397.63     28.75 o
  -2 -11   4        4.27       11.17     15.04 o
  -1 -11   4      119.97      172.62     27.06 o
   0 -11   4       57.34       63.37     10.97 o
   1 -11   4      313.48      336.58     24.27 o
   2 -11   4      109.65      102.12     13.81 o
   3 -11   4       50.54       44.08     13.72 o
   4 -11   4      445.26      418.83     29.25 o
   5 -11   4       57.64       58.28     12.13 o
  -6 -10   4      139.10      161.38     17.69 o
  -5 -10   4        3.55        7.90     10.39 o
  -4 -10   4      207.11      190.22     18.25 o
  -3 -10   4       21.56       43.09     13.32 o
  -2 -10   4       19.96       17.69      8.78 o
  -1 -10   4      283.24      238.19     19.72 o
   0 -10   4       13.33       -1.62      8.15 o
   1 -10   4      318.22      365.77     27.47 o
   2 -10   4      397.14      418.37     23.20 o
   3 -10   4      297.89      288.57     26.59 o
   4 -10   4       16.08       16.27     10.23 o
   5 -10   4       11.24       -2.42      9.02 o
   6 -10   4       47.93       39.56      5.99 o
  -8  -9   4       34.85       -0.82     18.45 o
  -7  -9   4        1.65       -7.73      8.37 o
  -6  -9   4      134.99      117.44     14.42 o
  -5  -9   4      482.25      431.73     20.03 o
  -4  -9   4       27.87       25.37      2.70 o
  -3  -9   4       62.15       71.06      8.12 o
  -2  -9   4        5.39        2.29     11.08 o
  -1  -9   4     1090.52     1160.87     50.73 o
   0  -9   4      355.39      414.68     23.49 o
   1  -9   4       19.34       13.47      6.61 o
   2  -9   4       13.29       10.37      6.97 o
   3  -9   4      186.97      161.00     13.38 o
   4  -9   4      290.34      272.33     29.73 o
   5  -9   4        2.30       -0.73      4.74 o
   6  -9   4        2.14        7.81      5.10 o
   7  -9   4        0.87        3.15      5.70 o
   8  -9   4        9.67        7.20      9.24 o
  -8  -8   4       21.75       43.03     20.63 o
  -7  -8   4      767.85      705.68     41.04 o
  -6  -8   4       86.92       86.45      7.19 o
  -5  -8   4       55.81       51.25      6.37 o
  -4  -8   4      355.50      354.09     12.74 o
  -3  -8   4       77.14       70.69      6.69 o
  -2  -8   4     1235.99     1262.81     86.36 o
  -1  -8   4       62.31       69.08      8.81 o
   0  -8   4      181.67      188.71     10.83 o
   1  -8   4      742.99      730.40     33.20 o
   2  -8   4      513.40      477.62     27.55 o
   3  -8   4     1940.06     1895.26     71.50 o
   4  -8   4      225.32      200.38      7.15 o
   5  -8   4      107.94       79.76      4.43 o
   6  -8   4      167.09      165.83      8.24 o
   7  -8   4       56.71       66.67      9.49 o
   8  -8   4     1393.08     1531.88     99.35 o
   9  -8   4        5.20       34.24     12.69 o
  -9  -7   4        0.36        0.40      8.86 o
  -8  -7   4       17.00       11.54      8.68 o
  -7  -7   4        0.01        2.69      5.16 o
  -6  -7   4      317.77      315.19     19.90 o
  -5  -7   4        1.54        4.53      3.49 o
  -4  -7   4      604.66      611.96     18.48 o
  -3  -7   4     1008.92     1101.60     28.71 o
  -2  -7   4       50.15       65.33      2.96 o
  -1  -7   4      898.18      948.58     40.91 o
   0  -7   4      476.14      489.85     19.06 o
   1  -7   4      528.09      559.64     24.82 o
   2  -7   4      947.52     1030.15     29.34 o
   3  -7   4        7.28       11.69      4.30 o
   4  -7   4      502.45      554.86     15.94 o
   5  -7   4     1543.70     1542.92     38.50 o
   6  -7   4        1.39        4.19      3.63 o
   7  -7   4       21.92       18.18      5.04 o
   8  -7   4      127.13      105.34     11.30 o
   9  -7   4       71.39       80.39     28.14 o
 -10  -6   4        0.90       12.79      9.13 o
  -9  -6   4      321.29      281.55     17.37 o
  -8  -6   4       18.71       27.40      6.50 o
  -7  -6   4        0.18        3.81      4.00 o
  -6  -6   4      388.03      386.82     14.06 o
  -5  -6   4       14.54       12.05      3.51 o
  -4  -6   4     1301.96     1349.74     34.94 o
  -3  -6   4     1427.86     1451.55     34.57 o
  -2  -6   4     1656.48     1671.43     56.23 o
  -1  -6   4       15.95       24.13      2.11 o
   0  -6   4        0.54        3.21      4.64 o
   1  -6   4      344.56      345.16     22.37 o
   2  -6   4     1360.08     1477.80     27.36 o
   3  -6   4     1174.68     1198.66     34.97 o
   4  -6   4      268.23      251.91      8.40 o
   5  -6   4      224.42      208.25      9.00 o
   6  -6   4     3397.49     3506.36     81.01 o
   7  -6   4        2.47        5.72      3.98 o
   8  -6   4       30.05       11.92      5.62 o
   9  -6   4       56.05       71.56      8.43 o
  10  -6   4       89.21       92.37     15.95 o
 -11  -5   4      161.43      146.72     17.83 o
 -10  -5   4      100.00       94.73     14.64 o
  -9  -5   4       17.99       22.52      7.89 o
  -8  -5   4       57.35       48.58      8.82 o
  -7  -5   4      141.40      135.73      9.54 o
  -6  -5   4      268.05      295.11     11.69 o
  -5  -5   4      309.87      349.77     11.26 o
  -4  -5   4       13.53        9.82      3.19 o
  -3  -5   4       64.05       72.87      5.12 o
  -2  -5   4     1023.19     1001.72     22.46 o
  -1  -5   4      311.45      377.78     10.94 o
   0  -5   4      444.21      534.65      9.79 o
   1  -5   4      257.75      261.44      6.04 o
   2  -5   4     1682.63     1711.44     26.66 o
   3  -5   4     3557.86     3595.36     59.11 o
   4  -5   4      291.70      305.06      8.17 o
   5  -5   4     1050.04     1064.26     21.75 o
   6  -5   4      134.07      122.62      5.89 o
   7  -5   4      393.78      412.92     12.62 o
   8  -5   4      230.95      213.73     10.25 o
   9  -5   4       28.15       24.96      6.85 o
  10  -5   4        4.76       11.63      8.37 o
  11  -5   4       11.94       20.48     19.40 o
 -11  -4   4       62.40       75.33     16.60 o
 -10  -4   4      103.96      103.38     12.39 o
  -9  -4   4      532.70      502.33     19.94 o
  -8  -4   4       85.19       88.55      7.04 o
  -7  -4   4      191.82      225.11     12.92 o
  -6  -4   4      159.86      142.17      8.26 o
  -5  -4   4        7.15        7.47      3.17 o
  -4  -4   4     1615.79     1538.17     34.43 o
  -3  -4   4      481.97      465.78     11.51 o
  -2  -4   4        2.80        1.18      1.67 o
  -1  -4   4     1937.44     1933.52     45.64 o
   0  -4   4      157.95      208.75      5.57 o
   1  -4   4    12910.07    11875.49    177.98 o
   2  -4   4     1003.88      937.37     15.46 o
   3  -4   4      186.22      160.15      4.44 o
   4  -4   4      330.13      325.79      7.52 o
   5  -4   4     1369.68     1442.01     24.40 o
   6  -4   4     2489.39     2635.88     54.69 o
   7  -4   4     1057.89     1042.35     27.10 o
   8  -4   4      714.02      744.49     23.46 o
   9  -4   4      231.45      215.32     11.11 o
  10  -4   4       81.02       78.52     10.64 o
  11  -4   4      105.71      100.54     14.07 o
 -11  -3   4        8.01       31.14     19.14 o
 -10  -3   4      100.81      112.27     12.59 o
  -9  -3   4       14.55        8.62      5.70 o
  -8  -3   4       10.50       13.32      5.27 o
  -7  -3   4      819.54      796.60     24.68 o
  -6  -3   4     1440.54     1473.18     37.24 o
  -5  -3   4        5.72        7.73      2.90 o
  -4  -3   4      794.51      813.71     19.30 o
  -3  -3   4        1.14        7.40      2.16 o
  -2  -3   4      342.81      401.01      9.05 o
  -1  -3   4     3467.18     3271.12     56.06 o
   0  -3   4      225.94      184.97      4.76 o
   1  -3   4       66.47       75.81      3.45 o
   2  -3   4     2473.42     2325.22     33.36 o
   3  -3   4     3137.85     3140.21     40.65 o
   4  -3   4      139.20      116.51      5.07 o
   5  -3   4     6787.83     7157.52    126.54 o
   6  -3   4      126.58      113.95      5.79 o
   7  -3   4      498.63      498.43     14.02 o
   8  -3   4      294.71      288.24     10.81 o
   9  -3   4      522.78      478.52     20.98 o
  10  -3   4      573.48      498.43     23.07 o
  11  -3   4       26.10       55.53     18.67 o
 -11  -2   4      140.01      166.85     16.02 o
 -10  -2   4      208.71      233.65     16.87 o
  -9  -2   4       53.75       64.20      6.56 o
  -8  -2   4     1493.66     1522.81     36.64 o
  -7  -2   4        4.24        4.12      3.33 o
  -6  -2   4     1300.12     1336.86     32.18 o
  -5  -2   4       54.69       76.70      8.83 o
  -4  -2   4     1087.39     1203.01     24.69 o
  -3  -2   4     1440.44     1383.47     25.78 o
  -2  -2   4     5717.50     5522.91     93.36 o
  -1  -2   4    17992.87    15509.57    300.58 o
   0  -2   4    15230.35    12696.37    285.42 o
   1  -2   4      270.30      234.31      5.15 o
   2  -2   4     4591.81     4390.62     58.38 o
   3  -2   4     2084.69     2011.45     32.10 o
   4  -2   4      463.17      389.05      8.31 o
   5  -2   4      555.71      564.59     12.59 o
   6  -2   4       38.16       26.11      3.84 o
   7  -2   4      268.49      268.14     11.94 o
   8  -2   4      943.31      966.11     37.22 o
   9  -2   4      161.13      152.02     12.82 o
  10  -2   4      211.26      197.20     12.64 o
  11  -2   4        0.81        2.39      9.65 o
 -12  -1   4        0.51       -7.53      7.53 o
 -11  -1   4     1009.16     1171.06     37.85 o
 -10  -1   4        0.54       -6.23      7.95 o
  -9  -1   4      160.77      171.78     10.43 o
  -8  -1   4      223.81      216.05      8.88 o
  -7  -1   4        8.45        7.22      3.33 o
  -6  -1   4      588.10      641.90     15.78 o
  -5  -1   4      141.46      128.42      5.74 o
  -4  -1   4      744.51      707.95     12.27 o
  -3  -1   4      681.22      717.29     12.88 o
  -2  -1   4     1183.28     1188.69     18.70 o
  -1  -1   4      131.58       97.68      3.11 o
   0  -1   4     3418.64     3212.83     51.98 o
   1  -1   4      849.04      748.44     12.50 o
   2  -1   4     5311.00     4972.42     63.93 o
   3  -1   4     1587.21     1375.03     19.10 o
   4  -1   4     1106.28     1069.22     17.37 o
   5  -1   4     1055.84     1191.73     21.58 o
   6  -1   4      704.90      702.04     16.27 o
   7  -1   4      234.28      256.55      9.42 o
   8  -1   4      214.60      205.82      8.62 o
   9  -1   4      137.99      131.97      8.50 o
  10  -1   4       15.67        9.09      8.72 o
  11  -1   4      748.92      820.43     37.51 o
 -12   0   4      149.90      143.93     19.07 o
 -11   0   4      581.28      595.78     49.64 o
 -10   0   4        9.64        8.79      5.45 o
  -9   0   4      190.39      199.87      9.69 o
  -8   0   4     2475.00     2537.25     63.52 o
  -7   0   4      408.19      405.01     14.45 o
  -6   0   4        0.55       10.65      3.26 o
  -5   0   4       32.31       51.04      3.74 o
  -4   0   4      209.70      223.14      6.53 o
  -3   0   4      239.95      245.81      7.20 o
  -2   0   4     4476.80     4214.11     53.73 o
  -1   0   4      422.45      390.10      7.45 o
   0   0   4     1237.42     1257.30     37.48 o
   1   0   4     5052.25     4757.47     73.85 o
   2   0   4     1061.58      913.39     14.61 o
   3   0   4     2999.48     3104.33     43.08 o
   4   0   4     3112.14     2800.27     45.38 o
   5   0   4     2317.81     2475.29     39.11 o
   6   0   4       47.99       33.75      4.25 o
   7   0   4      102.44      113.49      6.76 o
   8   0   4      532.66      550.44     18.17 o
   9   0   4      989.67     1064.15     35.21 o
  10   0   4       30.99       50.30      8.42 o
  11   0   4        5.58       -2.08     10.17 o
 -12   1   4       92.51       59.84     15.98 o
 -11   1   4       13.22       21.87      8.38 o
 -10   1   4      352.43      398.11     28.07 o
  -9   1   4      703.41      653.50     24.25 o
  -8   1   4      834.66      853.69     27.43 o
  -7   1   4     1117.09     1169.57     29.46 o
  -6   1   4      440.94      430.94     12.53 o
  -5   1   4     3274.96     3216.87     51.86 o
  -4   1   4      528.17      527.11     11.94 o
  -3   1   4     7463.79     7054.63    117.36 o
  -2   1   4     3136.77     2899.59     42.83 o
  -1   1   4     1075.97     1010.31     17.03 o
   0   1   4     1360.65     1365.51     31.70 o
   1   1   4       87.35       54.45      2.87 o
   2   1   4      719.66      595.29     11.96 o
   3   1   4      101.12      137.09      3.81 o
   4   1   4     7627.46     7372.81    119.39 o
   5   1   4      497.48      491.87     13.13 o
   6   1   4      212.14      241.98      8.17 o
   7   1   4        0.64        5.36      3.60 o
   8   1   4      263.96      273.33     15.71 o
   9   1   4      161.31      173.80     12.28 o
  10   1   4      624.57      603.86     24.81 o
  11   1   4       33.41       34.90     11.46 o
 -11   2   4        4.50       14.28     10.29 o
 -10   2   4       28.06        6.01      6.27 o
  -9   2   4      458.73      458.41     16.91 o
  -8   2   4      161.45      172.04      8.24 o
  -7   2   4     2025.54     2067.80     41.01 o
  -6   2   4        0.18       13.03      5.96 o
  -5   2   4       53.80       68.72      4.82 o
  -4   2   4        4.95        9.29      2.42 o
  -3   2   4      239.11      213.39      5.40 o
  -2   2   4       14.58        9.93      1.17 o
  -1   2   4      493.70      466.72      8.43 o
   0   2   4     1243.05     1400.62     26.91 o
   1   2   4       10.07       12.18      0.63 o
   2   2   4    11135.66    10130.88    203.10 o
   3   2   4     2553.20     2420.75     39.43 o
   4   2   4      717.56      698.69     14.03 o
   5   2   4      828.06      891.88     16.76 o
   6   2   4      739.05      787.30     19.44 o
   7   2   4     2897.43     2936.37     62.38 o
   8   2   4       81.18       51.96      6.42 o
   9   2   4       51.70       34.78      6.39 o
  10   2   4       23.11        7.32      7.37 o
  11   2   4       21.90       21.43     11.33 o
 -11   3   4       21.92       40.39     17.00 o
 -10   3   4      285.07      300.83     14.18 o
  -9   3   4      143.71      151.28      9.93 o
  -8   3   4      497.45      474.92     14.19 o
  -7   3   4      275.60      273.60     11.07 o
  -6   3   4       59.26       66.51      3.68 o
  -5   3   4      200.08      249.44      8.83 o
  -4   3   4      277.21      312.98      7.38 o
  -3   3   4      530.13      553.02      9.34 o
  -2   3   4     4561.38     4448.46     62.02 o
  -1   3   4      441.32      500.45      8.63 o
   0   3   4     1399.95     1423.56     20.48 o
   1   3   4     4398.63     3913.52     57.19 o
   2   3   4     1674.37     1759.74     34.76 o
   3   3   4     1016.98     1057.18     20.57 o
   4   3   4      140.24      147.02      7.15 o
   5   3   4     1447.10     1458.35     34.36 o
   6   3   4     1246.52     1233.83     27.18 o
   7   3   4     1203.16     1150.96     36.49 o
   8   3   4     1067.95     1069.16     33.21 o
   9   3   4      924.84      932.17     29.37 o
  10   3   4        0.19        6.15      6.89 o
  11   3   4        6.20        8.04     12.47 o
 -11   4   4      812.06      878.67     41.92 o
 -10   4   4      276.93      278.77     16.59 o
  -9   4   4      846.03      888.50     28.40 o
  -8   4   4      498.90      484.10     14.36 o
  -7   4   4     1016.00     1076.67     26.72 o
  -6   4   4      724.71      685.71     19.81 o
  -5   4   4      642.88      687.72     16.55 o
  -4   4   4      870.13      891.07     17.14 o
  -3   4   4      511.51      498.77      9.85 o
  -2   4   4        0.54        3.84      1.20 o
  -1   4   4      132.90      156.73      3.59 o
   0   4   4     3754.10     3471.29     66.84 o
   1   4   4     1421.46     1486.62     23.91 o
   2   4   4     2915.24     2916.89     55.58 o
   3   4   4      111.75      126.04      4.38 o
   4   4   4      327.10      290.66      8.66 o
   5   4   4      495.33      508.84     13.91 o
   6   4   4      708.37      756.69     22.48 o
   7   4   4      107.84       94.30      6.99 o
   8   4   4      499.61      526.79     20.80 o
   9   4   4      798.10      735.84     31.29 o
  10   4   4       50.11       42.17      8.55 o
  11   4   4       51.07       34.79     11.37 o
 -11   5   4        0.24        1.45     13.12 o
 -10   5   4       36.69       43.18      9.02 o
  -9   5   4      268.50      293.02     15.52 o
  -8   5   4      537.78      580.33     20.74 o
  -7   5   4      569.88      596.82     17.17 o
  -6   5   4      130.95      132.87      7.04 o
  -5   5   4      232.01      242.31      8.05 o
  -4   5   4        0.53        7.16      1.74 o
  -3   5   4      159.69      178.98      5.81 o
  -2   5   4     4829.12     5101.63     69.89 o
  -1   5   4      392.01      403.00      7.38 o
   0   5   4      720.85      786.73     14.40 o
   1   5   4       43.92       37.67      2.97 o
   2   5   4       17.67       18.63      3.04 o
   3   5   4     3392.42     3456.67     62.17 o
   4   5   4      295.08      318.98     10.88 o
   5   5   4      670.09      679.27     21.31 o
   6   5   4      459.04      440.41     14.34 o
   7   5   4     1036.48     1107.09     38.56 o
   8   5   4        5.65        5.86      6.44 o
   9   5   4       45.06       43.93      7.07 o
  10   5   4       21.39       36.04     12.34 o
 -10   6   4      517.50      476.60     32.35 o
  -9   6   4       21.49       29.58      6.92 o
  -8   6   4       20.24       33.85      6.73 o
  -7   6   4      152.18      143.84      7.15 o
  -6   6   4       67.05       76.52      5.71 o
  -5   6   4     2699.09     2667.40     73.37 o
  -4   6   4       35.75       32.94      3.04 o
  -3   6   4      305.98      325.85      9.05 o
  -2   6   4       48.82       47.13      2.58 o
  -1   6   4      456.02      513.73     11.23 o
   0   6   4      727.60      733.96     20.66 o
   1   6   4      118.20      125.42      4.25 o
   2   6   4      365.15      420.64     15.94 o
   3   6   4      314.16      330.29     13.32 o
   4   6   4        0.78        5.29      2.36 o
   5   6   4      198.31      181.59      9.20 o
   6   6   4     1327.29     1376.28     39.89 o
   7   6   4      182.16      209.35     12.30 o
   8   6   4       62.73       67.75      7.18 o
   9   6   4        0.75        5.82      9.12 o
  10   6   4      291.77      279.95     18.34 o
  -9   7   4        0.55        2.01     11.06 o
  -8   7   4        2.90        0.56      5.50 o
  -7   7   4      395.31      393.33     16.29 o
  -6   7   4       18.75       18.75      3.91 o
  -5   7   4      243.85      203.23      7.19 o
  -4   7   4      402.55      429.40     12.64 o
  -3   7   4       24.75       27.03      2.44 o
  -2   7   4      529.07      522.25     13.26 o
  -1   7   4        0.18        5.06      1.55 o
   0   7   4     1744.89     1829.89     38.94 o
   1   7   4      409.61      442.77     12.23 o
   2   7   4      146.40      129.59      5.25 o
   3   7   4        5.59        3.69      2.42 o
   4   7   4     2981.71     3244.04     81.80 o
   5   7   4      485.57      504.80     17.46 o
   6   7   4      344.03      322.23     13.37 o
   7   7   4      243.43      237.35     13.22 o
   8   7   4       17.73       29.32     16.86 o
   9   7   4       21.48       15.31      8.83 o
  -9   8   4        4.89       16.82     11.17 o
  -8   8   4       56.12       59.67     11.32 o
  -7   8   4      454.63      442.48     38.84 o
  -6   8   4       37.57       37.67      4.96 o
  -5   8   4      447.95      465.90     13.44 o
  -4   8   4      393.69      413.36     11.38 o
  -3   8   4      175.53      170.84      6.99 o
  -2   8   4       37.93       32.89      2.34 o
  -1   8   4      220.14      249.71      8.82 o
   0   8   4      411.32      405.39     14.00 o
   1   8   4       16.58       15.55      1.87 o
   2   8   4      499.32      537.27     14.92 o
   3   8   4      103.87      101.15      7.11 o
   4   8   4        2.70        2.96      2.88 o
   5   8   4      247.41      231.10      9.53 o
   6   8   4      753.80      696.57     28.83 o
   7   8   4        3.36        2.34      6.40 o
   8   8   4      391.14      504.80     39.77 o
  -8   9   4       21.69       29.25     13.07 o
  -7   9   4       15.87       10.24      8.11 o
  -6   9   4        0.12        3.90      4.89 o
  -5   9   4       28.16       18.95      4.38 o
  -4   9   4      404.20      414.91     11.27 o
  -3   9   4        0.30        2.10      1.35 o
  -2   9   4     2443.03     2615.86     89.60 o
  -1   9   4       11.69       24.94      7.29 o
   0   9   4       20.29       26.45      8.80 o
   1   9   4      205.85      197.15     13.57 o
   2   9   4      278.90      278.32      9.94 o
   3   9   4        2.01        2.25      2.75 o
   4   9   4       70.55       54.70      4.00 o
   5   9   4       24.63       20.07      5.04 o
   6   9   4      268.49      254.52     19.83 o
   7   9   4       53.74       54.92     11.56 o
  -6  10   4      185.71      167.86     30.68 o
  -5  10   4      188.73      187.68     11.69 o
  -4  10   4       48.81       47.77     10.15 o
  -3  10   4      197.25      176.37     11.06 o
  -2  10   4      438.91      480.91     23.17 o
  -1  10   4      135.65      166.03     16.17 o
   0  10   4      384.88      417.97     25.64 o
   1  10   4        4.49       11.47      8.91 o
   2  10   4      166.60      163.96     18.15 o
   3  10   4     1087.36     1078.46     44.83 o
   4  10   4       10.03        7.25      5.02 o
   5  10   4       57.34       69.41     13.16 o
   6  10   4       18.17        9.52     10.08 o
  -5  11   4       16.28        3.58     15.55 o
  -4  11   4       28.87       48.22     17.75 o
  -3  11   4       96.38       93.01      9.46 o
  -2  11   4       20.18       20.63     10.28 o
  -1  11   4       12.01       16.93      8.77 o
   0  11   4       97.60      113.38     13.83 o
   1  11   4      149.80      161.61     14.41 o
   2  11   4      230.88      253.51     27.55 o
   3  11   4      467.75      522.27     58.41 o
  -2  12   4      318.26      251.21     36.89 o
  -1  12   4        3.90        4.11     11.34 o
   0  12   4       16.60        6.79     11.20 o
   1  12   4      182.06      176.23     19.69 o
  -2 -12   5       31.45       11.04     12.83 o
  -1 -12   5        3.63        6.11     11.94 o
   0 -12   5      115.60      116.56     14.32 o
   1 -12   5        0.04       14.36     12.46 o
   2 -12   5       15.66        8.01     30.85 o
  -5 -11   5      240.09      229.39     34.78 o
  -4 -11   5      358.61      372.51     32.88 o
  -3 -11   5       93.04      113.80     15.31 o
  -2 -11   5       80.16       80.18     15.05 o
  -1 -11   5      629.86      762.33     45.52 o
   0 -11   5       21.95       21.29     14.50 o
   1 -11   5      152.43      222.28     25.43 o
   2 -11   5       14.34        1.50      9.67 o
   3 -11   5        0.54        1.94     12.73 o
   4 -11   5      168.62      151.82     19.74 o
   5 -11   5      196.64      181.67     30.57 o
  -6 -10   5      359.19      375.51     31.70 o
  -5 -10   5       60.03       47.77      8.17 o
  -4 -10   5       34.22       27.22      5.72 o
  -3 -10   5      111.85      117.29     17.20 o
  -2 -10   5      269.91      280.41     17.30 o
  -1 -10   5      135.04      170.86     14.58 o
   0 -10   5       18.02        8.61     11.33 o
   1 -10   5      471.34      514.28     33.39 o
   2 -10   5       13.94       20.21      8.82 o
   3 -10   5        3.81        0.99      9.02 o
   4 -10   5      109.86      107.56     15.74 o
   5 -10   5       59.53       69.41     13.23 o
   6 -10   5        7.51        6.49      4.80 o
  -8  -9   5      346.43      327.60     29.34 o
  -7  -9   5       75.59       77.18     10.24 o
  -6  -9   5        8.99       -1.15     10.33 o
  -5  -9   5        0.15       -2.08      3.74 o
  -4  -9   5      855.05      826.22     46.41 o
  -3  -9   5      120.60       98.86      6.81 o
  -2  -9   5      393.60      379.10     23.25 o
  -1  -9   5      532.51      535.77     24.73 o
   0  -9   5      125.36      131.50     11.37 o
   1  -9   5      722.28      735.59     34.20 o
   2  -9   5      786.28      746.36     35.71 o
   3  -9   5      125.72       85.83     14.89 o
   4  -9   5       27.69       26.47      2.41 o
   5  -9   5       60.79       56.29      4.62 o
   6  -9   5      314.23      283.13     26.00 o
   7  -9   5      165.37      159.09     20.34 o
   8  -9   5        0.01        5.42      8.25 o
  -9  -8   5       73.89       58.53     20.89 o
  -8  -8   5      232.16      266.55     31.01 o
  -7  -8   5       45.70       25.07     16.59 o
  -6  -8   5        0.05        3.50      3.97 o
  -5  -8   5        4.28        2.98      3.25 o
  -4  -8   5      519.30      503.58     16.04 o
  -3  -8   5      434.41      386.93     12.90 o
  -2  -8   5      425.99      405.43     22.91 o
  -1  -8   5      636.73      699.01     26.88 o
   0  -8   5     2335.13     2483.48     83.59 o
   1  -8   5      106.59      112.95     12.64 o
   2  -8   5      188.15      152.91     13.80 o
   3  -8   5      639.00      627.97     20.42 o
   4  -8   5       60.51       74.12      5.33 o
   5  -8   5       57.66       54.99      4.21 o
   6  -8   5        0.40       -0.78      3.93 o
   7  -8   5        2.47        8.18      6.73 o
   8  -8   5       30.38       47.99     12.40 o
   9  -8   5     1223.61     1160.77     70.74 o
  -9  -7   5       27.15       68.72     20.83 o
  -8  -7   5       47.89       73.77     13.81 o
  -7  -7   5        4.37        4.59      6.37 o
  -6  -7   5        3.65        8.16      5.82 o
  -5  -7   5        1.65        0.78      3.15 o
  -4  -7   5        0.43        1.92      3.52 o
  -3  -7   5     1072.47     1121.44     31.21 o
  -2  -7   5      160.14      150.90      5.74 o
  -1  -7   5      315.46      300.31     23.66 o
   0  -7   5      210.18      247.42     15.08 o
   1  -7   5      799.43      755.32     26.77 o
   2  -7   5     1555.46     1590.31     41.28 o
   3  -7   5      226.93      207.84      8.73 o
   4  -7   5      215.46      234.61      7.15 o
   5  -7   5      216.91      210.77      7.70 o
   6  -7   5       25.46       24.15      3.53 o
   7  -7   5       68.84       75.27      8.18 o
   8  -7   5      189.26      193.61     13.35 o
   9  -7   5      298.39      274.27     24.87 o
 -10  -6   5        1.81        7.32      8.69 o
  -9  -6   5       62.62       37.07      8.65 o
  -8  -6   5      484.95      516.79     19.59 o
  -7  -6   5      127.68      122.99     11.09 o
  -6  -6   5       29.04       29.57      6.83 o
  -5  -6   5     1141.08     1118.51     33.13 o
  -4  -6   5     1506.71     1579.38     41.51 o
  -3  -6   5       18.45       18.41      2.65 o
  -2  -6   5      232.20      246.86      8.81 o
  -1  -6   5      884.21      908.61     20.81 o
   0  -6   5        6.10        2.36      1.26 o
   1  -6   5      120.18      111.37      3.33 o
   2  -6   5      320.22      319.50      8.14 o
   3  -6   5       64.30       73.84      3.83 o
   4  -6   5      371.71      346.49     10.77 o
   5  -6   5       62.95       74.45      4.72 o
   6  -6   5      898.78      923.49     23.48 o
   7  -6   5      630.39      654.62     19.64 o
   8  -6   5      437.83      430.47     18.07 o
   9  -6   5        0.39       -4.28      8.63 o
  10  -6   5       20.07       21.10     13.48 o
 -10  -5   5      106.89      115.39     12.60 o
  -9  -5   5       73.93      100.49      9.72 o
  -8  -5   5      135.56      112.61      8.29 o
  -7  -5   5     1616.91     1555.85     43.91 o
  -6  -5   5      315.24      334.18     12.02 o
  -5  -5   5     1453.44     1484.12     35.07 o
  -4  -5   5      884.17      933.37     28.76 o
  -3  -5   5      460.12      515.88     12.49 o
  -2  -5   5      356.44      407.72     11.13 o
  -1  -5   5     1939.80     2116.81     45.00 o
   0  -5   5     1390.51     1529.68     34.32 o
   1  -5   5       13.41       21.60      2.00 o
   2  -5   5     1995.94     2217.95     31.26 o
   3  -5   5     1070.50     1124.31     19.20 o
   4  -5   5      432.43      395.92      9.70 o
   5  -5   5      310.52      324.10     10.02 o
   6  -5   5        3.74        7.96      3.63 o
   7  -5   5     1162.86     1148.47     31.15 o
   8  -5   5        0.71        0.91      6.78 o
   9  -5   5       75.14       81.26      8.71 o
  10  -5   5      171.90      140.54     12.37 o
 -11  -4   5       27.34       14.63     13.98 o
 -10  -4   5      385.46      443.69     25.38 o
  -9  -4   5      117.78      128.92     17.08 o
  -8  -4   5       47.27       50.97      8.13 o
  -7  -4   5      244.33      248.79     10.76 o
  -6  -4   5      149.52      162.49      9.01 o
  -5  -4   5       75.28       70.04      4.58 o
  -4  -4   5       80.76       75.18      4.83 o
  -3  -4   5      945.54     1079.74     24.29 o
  -2  -4   5      893.77      839.21     19.87 o
  -1  -4   5      953.43      943.61     15.81 o
   0  -4   5     5214.17     4969.81    106.42 o
   1  -4   5     1277.78     1524.30     22.59 o
   2  -4   5      515.99      467.38      8.50 o
   3  -4   5      681.33      641.48     11.94 o
   4  -4   5       14.03       32.07      2.60 o
   5  -4   5      497.20      482.54     10.90 o
   6  -4   5     3075.94     3027.14     73.57 o
   7  -4   5      589.52      622.94     19.99 o
   8  -4   5       59.99       74.03      7.75 o
   9  -4   5      104.03      100.50     10.32 o
  10  -4   5       19.69       10.33      9.32 o
  11  -4   5        5.99       -0.70      9.94 o
 -11  -3   5       45.06       60.63     12.71 o
 -10  -3   5       19.79       21.75      9.16 o
  -9  -3   5       64.16       56.10      8.97 o
  -8  -3   5      283.07      271.13     10.96 o
  -7  -3   5      389.99      417.58     14.27 o
  -6  -3   5      329.95      342.56     11.42 o
  -5  -3   5      109.89      107.44      5.98 o
  -4  -3   5       99.39       89.22      4.54 o
  -3  -3   5     5569.89     5415.26    105.88 o
  -2  -3   5      169.30      199.38      6.76 o
  -1  -3   5     2480.01     2438.18     42.83 o
   0  -3   5     1081.28     1061.33     22.73 o
   1  -3   5      545.77      471.46      7.97 o
   2  -3   5      910.41      864.21     14.86 o
   3  -3   5     2501.25     2401.43     31.68 o
   4  -3   5      888.39      913.09     16.61 o
   5  -3   5      962.58     1074.72     23.70 o
   6  -3   5        2.05       10.32      3.39 o
   7  -3   5      198.57      207.83      8.73 o
   8  -3   5       15.34       18.42      5.08 o
   9  -3   5       14.95       29.43      5.92 o
  10  -3   5      103.21       87.93      9.03 o
  11  -3   5       19.11        3.83     17.44 o
 -11  -2   5        0.13      -10.59     11.15 o
 -10  -2   5      760.86      816.47     44.01 o
  -9  -2   5     2447.58     2412.08     63.62 o
  -8  -2   5       37.88       37.65      6.39 o
  -7  -2   5      208.09      212.85     10.21 o
  -6  -2   5      681.84      717.37     18.78 o
  -5  -2   5     5249.51     5452.01     95.36 o
  -4  -2   5     1138.81     1118.84     22.85 o
  -3  -2   5       68.05       59.58      3.22 o
  -2  -2   5     1150.55     1262.90     21.26 o
  -1  -2   5     1069.41     1071.47     18.08 o
   0  -2   5      496.11      469.83     10.65 o
   1  -2   5     1385.96     1380.64     19.73 o
   2  -2   5     1172.58     1035.95     15.35 o
   3  -2   5      167.81      205.93      6.53 o
   4  -2   5       99.55      105.82      4.35 o
   5  -2   5      299.84      281.50      7.86 o
   6  -2   5      962.00      918.41     23.74 o
   7  -2   5      355.71      364.81     11.44 o
   8  -2   5       25.05       24.72      6.24 o
   9  -2   5      286.22      315.35     13.40 o
  10  -2   5      229.23      264.87     15.33 o
  11  -2   5      145.28      121.94     14.48 o
 -12  -1   5        1.35        7.10     12.48 o
 -11  -1   5      112.07      129.05     12.84 o
 -10  -1   5       44.39       35.57      8.13 o
  -9  -1   5     1075.30     1063.93     29.58 o
  -8  -1   5       30.40       35.23      4.57 o
  -7  -1   5      159.09      153.30      6.42 o
  -6  -1   5      507.90      478.01     12.13 o
  -5  -1   5        0.16        0.75      2.15 o
  -4  -1   5     1271.02     1090.22     18.11 o
  -3  -1   5     1978.44     1897.77     29.43 o
  -2  -1   5      469.93      391.17      7.75 o
  -1  -1   5     3736.49     3461.62     60.14 o
   0  -1   5     2705.64     2298.71     33.91 o
   1  -1   5     3539.64     3112.99     46.10 o
   2  -1   5     1783.11     1628.04     23.25 o
   3  -1   5     5863.89     5737.84     76.81 o
   4  -1   5      203.08      220.84      5.88 o
   5  -1   5        3.50        9.02      3.52 o
   6  -1   5     1464.30     1584.70     31.20 o
   7  -1   5      329.89      315.13     10.61 o
   8  -1   5       33.01       36.39      5.56 o
   9  -1   5        2.36        2.96      5.46 o
  10  -1   5        7.00       -0.93      7.41 o
  11  -1   5        3.50       10.67      8.92 o
 -12   0   5        0.42       -0.35     12.77 o
 -11   0   5      585.30      572.45     23.40 o
 -10   0   5       51.67       40.63      8.54 o
  -9   0   5      126.39      126.26      9.43 o
  -8   0   5     1774.92     1897.99     45.22 o
  -7   0   5     2218.60     2307.42     50.98 o
  -6   0   5      889.85     1005.42     18.69 o
  -5   0   5      208.88      217.52      8.57 o
  -4   0   5     1738.71     1722.78     27.16 o
  -3   0   5        0.10        3.17      1.46 o
  -2   0   5     9860.52     9236.92    133.03 o
  -1   0   5     2281.54     2064.48     35.48 o
   0   0   5        6.08       20.31      3.68 o
   1   0   5     8113.73     6845.85    100.54 o
   2   0   5     1515.41     1576.14     22.52 o
   3   0   5      413.33      400.88      7.85 o
   4   0   5     1789.25     1760.22     28.90 o
   5   0   5     1107.00     1203.26     25.17 o
   6   0   5        0.71        0.17      3.07 o
   7   0   5       94.40       89.90      6.33 o
   8   0   5     1127.24     1230.39     36.47 o
   9   0   5       53.53       37.62      5.83 o
  10   0   5      320.13      231.92     21.95 o
  11   0   5      366.53      413.75     25.65 o
 -12   1   5       20.51       11.85     13.66 o
 -11   1   5       72.39       67.89     10.27 o
 -10   1   5       65.29       58.52      9.09 o
  -9   1   5        2.47       -1.89      7.36 o
  -8   1   5      497.40      497.51     26.61 o
  -7   1   5     1174.05     1234.81     32.07 o
  -6   1   5      158.18      163.44      7.38 o
  -5   1   5        4.17       10.03      2.96 o
  -4   1   5     2317.24     2493.81     42.08 o
  -3   1   5      145.19      165.19      5.75 o
  -2   1   5    11939.62    11074.59    206.57 o
  -1   1   5     2122.56     2265.27     37.30 o
   0   1   5     6937.75     6400.33    126.15 o
   1   1   5     3596.64     3440.72     49.44 o
   2   1   5     4383.88     4053.99     65.08 o
   3   1   5      605.62      527.55     12.69 o
   4   1   5     2127.12     2322.77     35.97 o
   5   1   5      379.41      321.30      8.49 o
   6   1   5      107.59      115.17      6.96 o
   7   1   5     1438.22     1439.64     43.62 o
   8   1   5      446.62      444.17     16.50 o
   9   1   5      724.73      703.34     28.69 o
  10   1   5       65.36       46.18     12.02 o
  11   1   5      619.10      633.36     48.65 o
 -11   2   5      387.22      416.75     24.95 o
 -10   2   5      457.73      435.06     26.82 o
  -9   2   5      174.37      167.63     10.12 o
  -8   2   5      152.39      157.40     10.55 o
  -7   2   5      116.56      124.74      5.77 o
  -6   2   5     1259.24     1246.36     26.44 o
  -5   2   5      648.83      710.26     14.64 o
  -4   2   5     5176.72     5285.74     73.84 o
  -3   2   5      305.99      412.30     11.84 o
  -2   2   5     2625.10     2778.01     47.77 o
  -1   2   5     2698.11     2347.26     37.72 o
   0   2   5      370.68      361.45      8.23 o
   1   2   5     1508.38     1571.78     35.57 o
   2   2   5      395.83      318.52      6.25 o
   3   2   5      927.51      844.89     15.57 o
   4   2   5     3102.88     2874.70     46.29 o
   5   2   5      327.15      345.34     10.49 o
   6   2   5     1425.49     1437.59     37.70 o
   7   2   5        9.76        8.02      3.75 o
   8   2   5      190.88      206.29      9.62 o
   9   2   5        9.03        6.61      5.48 o
  10   2   5      334.45      316.20     20.75 o
  11   2   5       86.61      106.84     21.97 o
 -11   3   5      302.76      336.57     20.35 o
 -10   3   5      648.03      725.01     30.40 o
  -9   3   5        2.85        7.13      3.63 o
  -8   3   5       52.72       62.39      8.15 o
  -7   3   5       15.26       21.48      3.81 o
  -6   3   5     1120.66     1159.82     23.84 o
  -5   3   5        0.24        4.66      2.97 o
  -4   3   5     3867.09     3985.28     58.04 o
  -3   3   5     3022.24     3067.25     43.93 o
  -2   3   5       11.13        7.55      1.04 o
  -1   3   5     1588.75     1545.65     23.36 o
   0   3   5     2300.39     2595.76     49.63 o
   1   3   5     1019.45     1077.94     19.67 o
   2   3   5      259.17      327.27      7.54 o
   3   3   5     2738.72     2769.66     52.03 o
   4   3   5     2211.17     2121.65     40.29 o
   5   3   5     1499.70     1564.59     37.18 o
   6   3   5       33.73       26.01      6.12 o
   7   3   5        0.19       -0.54      3.32 o
   8   3   5     1120.32     1099.44     33.21 o
   9   3   5      865.33      870.13     26.91 o
  10   3   5      469.84      505.60     23.62 o
  11   3   5      371.03      351.11     20.65 o
 -11   4   5       50.65       32.29     15.68 o
 -10   4   5      113.32       97.48     11.04 o
  -9   4   5      482.82      486.71     18.10 o
  -8   4   5      218.48      183.39      9.85 o
  -7   4   5      266.63      284.76     12.31 o
  -6   4   5        2.71        5.34      1.87 o
  -5   4   5      119.22      151.73      5.66 o
  -4   4   5      869.27      788.91     15.42 o
  -3   4   5     1352.30     1356.46     20.52 o
  -2   4   5      197.87      181.11      4.41 o
  -1   4   5       74.01       54.31      3.71 o
   0   4   5      164.35      188.69      5.51 o
   1   4   5     6651.99     6576.81     94.06 o
   2   4   5       14.74       33.37      2.33 o
   3   4   5      245.81      259.74      7.46 o
   4   4   5      679.96      707.66     23.60 o
   5   4   5        6.30       11.41      4.10 o
   6   4   5      450.90      464.42     15.42 o
   7   4   5       23.56       21.18      4.91 o
   8   4   5        0.34        0.56      6.94 o
   9   4   5      124.15      115.51     11.92 o
  10   4   5       39.53       21.58      9.20 o
  11   4   5        3.10       -1.05     10.88 o
 -11   5   5       19.52       18.71     21.65 o
 -10   5   5       56.24       41.74     15.48 o
  -9   5   5       17.07       12.99      5.42 o
  -8   5   5      186.10      169.25     10.95 o
  -7   5   5      240.53      194.93      9.33 o
  -6   5   5      242.07      208.12      7.96 o
  -5   5   5     1112.31     1171.18     25.37 o
  -4   5   5        0.46        0.71      1.59 o
  -3   5   5      216.99      227.51      6.68 o
  -2   5   5      436.30      446.51      9.48 o
  -1   5   5      311.32      293.08      7.19 o
   0   5   5     2093.48     2155.63     40.91 o
   1   5   5       15.84       15.19      2.14 o
   2   5   5     1863.61     1795.24     32.46 o
   3   5   5     1670.87     1828.45     38.64 o
   4   5   5       54.24       47.37      3.85 o
   5   5   5      540.86      530.71     16.37 o
   6   5   5      616.49      645.71     20.87 o
   7   5   5        0.30        2.31      4.62 o
   8   5   5      121.50      154.82      9.37 o
   9   5   5      321.05      327.70     20.05 o
  10   5   5      689.39      709.32     48.66 o
 -10   6   5       58.47       65.69     12.59 o
  -9   6   5       96.59       80.24     10.20 o
  -8   6   5      486.05      471.94     17.45 o
  -7   6   5        2.80        7.07      3.45 o
  -6   6   5      238.17      210.54      7.99 o
  -5   6   5        2.11        8.20      2.66 o
  -4   6   5      139.86      160.97      7.60 o
  -3   6   5      457.48      493.14     15.71 o
  -2   6   5     1188.84     1286.26     26.90 o
  -1   6   5     2665.35     2747.72     44.02 o
   0   6   5      422.78      415.04     11.17 o
   1   6   5       40.81       33.54      2.66 o
   2   6   5      807.97      758.62     16.66 o
   3   6   5      476.97      485.48     14.36 o
   4   6   5      434.98      447.31     13.71 o
   5   6   5        0.00        2.57      4.56 o
   6   6   5     1784.58     1805.79     53.03 o
   7   6   5     2189.00     2264.16     92.15 o
   8   6   5       10.12        4.35      5.71 o
   9   6   5       89.42       51.28     14.92 o
  10   6   5       19.96       22.25     17.00 o
  -9   7   5       40.42       27.76     12.41 o
  -8   7   5      115.83      113.24      9.84 o
  -7   7   5      277.76      268.56     12.10 o
  -6   7   5      153.25      177.89      8.35 o
  -5   7   5      515.64      534.58     16.43 o
  -4   7   5       46.95       48.16      3.73 o
  -3   7   5     2510.47     2527.17     56.89 o
  -2   7   5      886.69      961.57     19.10 o
  -1   7   5       21.22       30.48      2.95 o
   0   7   5      458.94      487.74     12.64 o
   1   7   5        6.84        7.25      1.74 o
   2   7   5     1033.78     1076.62     26.07 o
   3   7   5      316.29      318.78     10.17 o
   4   7   5       40.42       39.55      4.44 o
   5   7   5      115.32       92.46      6.44 o
   6   7   5      358.66      370.23     14.06 o
   7   7   5       34.51       40.01      6.69 o
   8   7   5       96.71       97.61     13.80 o
   9   7   5       81.18       68.11     21.20 o
  -9   8   5      995.76     1039.42     69.99 o
  -8   8   5        0.61        4.71      9.70 o
  -7   8   5        2.07       10.76     10.44 o
  -6   8   5      315.90      297.33     12.45 o
  -5   8   5       12.81       14.37      3.11 o
  -4   8   5      341.18      310.28     10.26 o
  -3   8   5       52.82       48.69      4.32 o
  -2   8   5      132.24      136.64      5.89 o
  -1   8   5      184.30      183.68      5.98 o
   0   8   5     3695.20     3774.02     97.01 o
   1   8   5       25.53       25.79      3.63 o
   2   8   5      107.36      115.41      5.04 o
   3   8   5       11.80        8.71      2.96 o
   4   8   5      886.40      949.84     24.84 o
   5   8   5      467.50      476.13     17.19 o
   6   8   5      373.33      355.64     19.11 o
   7   8   5        2.50        7.08      7.69 o
   8   8   5       32.10       32.17     12.33 o
  -8   9   5      259.34      241.01     24.50 o
  -7   9   5        9.82       -0.46      6.64 o
  -6   9   5       18.77       10.05      6.39 o
  -5   9   5       23.38       26.66      3.68 o
  -4   9   5      281.23      264.11      8.73 o
  -3   9   5       16.90       17.96      2.87 o
  -2   9   5     2106.40     2143.11     41.14 o
  -1   9   5     1500.85     1564.24     76.53 o
   0   9   5      894.46      956.72     31.85 o
   1   9   5      166.33      159.31      6.21 o
   2   9   5       33.67       33.74      2.75 o
   3   9   5     1307.49     1413.87     45.16 o
   4   9   5       47.08       46.43      4.63 o
   5   9   5      148.13      106.01     12.01 o
   6   9   5       33.68       21.60     11.87 o
   7   9   5      197.14      163.74     18.17 o
  -6  10   5      370.16      317.30     28.28 o
  -5  10   5      391.55      378.52     20.35 o
  -4  10   5       17.53       17.33      3.28 o
  -3  10   5        0.06        9.54      5.62 o
  -2  10   5       48.54       37.68      8.59 o
  -1  10   5     1154.91     1370.65     67.61 o
   0  10   5       15.58        7.32      6.01 o
   1  10   5      168.31      142.12     13.15 o
   2  10   5      357.40      370.95     23.86 o
   3  10   5      289.38      297.74     12.79 o
   4  10   5        7.71        8.52      7.72 o
   5  10   5      252.78      291.66     28.07 o
   6  10   5        0.33        7.73      8.59 o
  -5  11   5       59.87       40.74     19.60 o
  -4  11   5      406.87      410.89     40.28 o
  -3  11   5       62.47       53.41     12.89 o
  -2  11   5       14.46        3.59      8.19 o
  -1  11   5       91.36       84.23     10.80 o
   0  11   5      339.94      358.93     20.53 o
   1  11   5      758.18      764.13     47.93 o
   2  11   5      231.18      221.91     32.27 o
   3  11   5      185.58      149.76     25.28 o
   4  11   5      291.80      289.78     19.92 o
  -1  12   5      141.17      153.12     17.14 o
   0  12   5      152.82      123.06     19.90 o
   1  12   5        0.74      -12.18     12.18 o
  -1 -12   6      105.75      110.53     16.89 o
   0 -12   6      139.16      127.17     16.03 o
   1 -12   6       89.24       96.23     13.95 o
  -5 -11   6       18.41       -9.42     17.45 o
  -4 -11   6       12.79       27.39     16.46 o
  -3 -11   6      103.38       98.82     17.28 o
  -2 -11   6      144.35      159.51     17.93 o
  -1 -11   6      147.51      152.98     22.98 o
   0 -11   6        1.25       -3.07     10.79 o
   1 -11   6       59.13       67.03     13.74 o
   2 -11   6       57.00       64.20     10.93 o
   3 -11   6        1.43        2.27     11.22 o
   4 -11   6       58.18       51.80     15.32 o
  -6 -10   6       18.02        8.31     10.40 o
  -5 -10   6       43.30       47.87     10.85 o
  -4 -10   6      246.05      255.86     17.66 o
  -3 -10   6       86.62       63.54     15.59 o
  -2 -10   6      268.98      277.51     19.67 o
  -1 -10   6      563.83      555.09     30.46 o
   0 -10   6       21.70       16.72     10.51 o
   1 -10   6       37.26       33.06      9.30 o
   2 -10   6      159.21      164.25     15.95 o
   3 -10   6      289.53      288.20     58.33 o
   4 -10   6      138.81      128.97     17.96 o
   5 -10   6     1062.09     1089.91     58.35 o
   6 -10   6      400.65      367.73     27.93 o
  -8  -9   6      124.55      112.81     22.80 o
  -7  -9   6      110.56       57.70     14.69 o
  -6  -9   6       17.92       29.53      7.18 o
  -5  -9   6      229.13      178.88     13.27 o
  -4  -9   6       12.42        8.77      2.81 o
  -3  -9   6      178.75      185.85      7.61 o
  -2  -9   6      188.12      186.97     17.72 o
  -1  -9   6        4.54        4.94      7.07 o
   0  -9   6      933.46      975.73     63.30 o
   1  -9   6       87.59       66.21      8.51 o
   2  -9   6       13.97       16.25     11.93 o
   3  -9   6     2342.76     2446.25     77.71 o
   4  -9   6       20.38       17.35      1.79 o
   5  -9   6       56.62       44.86      4.20 o
   6  -9   6       31.74       31.28      5.68 o
   7  -9   6       42.63       38.60      8.68 o
  -8  -8   6      316.83      356.68     40.65 o
  -7  -8   6      193.76      210.48     23.75 o
  -6  -8   6      941.79      984.61     35.72 o
  -5  -8   6       66.31       61.04      5.47 o
  -4  -8   6      238.43      238.48     10.92 o
  -3  -8   6        1.81       -1.67      3.07 o
  -2  -8   6      801.45      800.35     20.38 o
  -1  -8   6       19.22       19.07      7.44 o
   0  -8   6      147.79      155.65     12.04 o
   1  -8   6        4.43        7.25      5.69 o
   2  -8   6      315.46      325.79     14.00 o
   3  -8   6      814.42      848.93     21.54 o
   4  -8   6      632.03      641.07     26.55 o
   5  -8   6       10.92       12.36      2.85 o
   6  -8   6       36.37       26.74      4.76 o
   7  -8   6      311.62      287.14     25.07 o
   8  -8   6       91.28      107.78     15.36 o
  -9  -7   6        0.05       -6.97     15.28 o
  -8  -7   6       78.49       99.93     20.92 o
  -7  -7   6       62.86       28.43     12.58 o
  -6  -7   6       64.78       71.22      6.16 o
  -5  -7   6      283.06      289.34     13.00 o
  -4  -7   6      420.97      397.76     12.65 o
  -3  -7   6       52.76       48.96      4.12 o
  -2  -7   6       96.56       99.44      5.05 o
  -1  -7   6      178.10      175.66      5.88 o
   0  -7   6       76.12       94.43      7.97 o
   1  -7   6     5037.48     5110.47    143.21 o
   2  -7   6      437.70      390.11     12.24 o
   3  -7   6      346.56      381.49     14.48 o
   4  -7   6       51.70       46.48      3.76 o
   5  -7   6       14.10        4.54      2.99 o
   6  -7   6      770.53      818.30     22.75 o
   7  -7   6      568.71      579.11     26.04 o
   8  -7   6       13.59       19.76      8.12 o
   9  -7   6      104.09      101.83     13.78 o
 -10  -6   6        4.96       -0.89     11.81 o
  -9  -6   6       51.84       45.60      9.66 o
  -8  -6   6       22.01       11.23     11.67 o
  -7  -6   6       57.80       46.70      7.99 o
  -6  -6   6      853.03      820.91     28.10 o
  -5  -6   6      795.89      889.85     25.60 o
  -4  -6   6     5362.11     5268.13    122.27 o
  -3  -6   6      167.79      154.23      6.96 o
  -2  -6   6        0.06        1.66      2.30 o
  -1  -6   6      982.02      975.85     22.97 o
   0  -6   6      140.34      152.08      4.88 o
   1  -6   6       12.57       23.49      1.90 o
   2  -6   6      114.47      126.79      5.10 o
   3  -6   6      190.09      179.05      5.75 o
   4  -6   6      625.02      640.53     17.74 o
   5  -6   6     1633.44     1678.14     42.60 o
   6  -6   6     2091.72     2258.55     49.12 o
   7  -6   6        3.07       -2.67      5.19 o
   8  -6   6      548.37      564.54     27.44 o
   9  -6   6       46.81       28.54      8.07 o
  10  -6   6      225.20      243.70     25.93 o
 -10  -5   6      434.58      405.37     27.82 o
  -9  -5   6       33.79       43.32      8.32 o
  -8  -5   6        6.76        9.56      5.48 o
  -7  -5   6       51.07       61.37      6.94 o
  -6  -5   6      800.35      810.19     24.76 o
  -5  -5   6      209.56      206.52      9.48 o
  -4  -5   6      377.31      390.82     11.34 o
  -3  -5   6      129.26      130.78      5.89 o
  -2  -5   6     1917.85     2184.23     50.76 o
  -1  -5   6      596.50      559.14     11.93 o
   0  -5   6      155.86      164.89      4.97 o
   1  -5   6      139.86      169.17      5.64 o
   2  -5   6     1274.93     1192.83     20.51 o
   3  -5   6     1421.34     1406.47     26.98 o
   4  -5   6        2.40        2.51      2.12 o
   5  -5   6     1129.21     1086.22     24.74 o
   6  -5   6     1446.04     1491.93     43.35 o
   7  -5   6      844.61      876.97     25.33 o
   8  -5   6      694.89      755.66     30.25 o
   9  -5   6       11.00        7.31      6.70 o
  10  -5   6       43.43       43.38     10.98 o
 -11  -4   6        0.63       18.65      9.46 o
 -10  -4   6       34.84       17.13     10.66 o
  -9  -4   6      159.90      168.57     12.38 o
  -8  -4   6       36.40       34.19      6.36 o
  -7  -4   6       26.79       15.37      4.83 o
  -6  -4   6       17.91       16.65      4.22 o
  -5  -4   6       52.30       52.22      6.84 o
  -4  -4   6      107.58       74.81      5.72 o
  -3  -4   6    11250.32    11122.80    222.71 o
  -2  -4   6      951.40     1016.31     19.95 o
  -1  -4   6        0.60        0.61      1.84 o
   0  -4   6      771.50      682.12     12.13 o
   1  -4   6     1385.60     1310.49     20.77 o
   2  -4   6     2053.87     2040.90     30.49 o
   3  -4   6      125.22      142.49      7.20 o
   4  -4   6      473.66      447.16     10.25 o
   5  -4   6       28.60       23.05      3.87 o
   6  -4   6     3178.86     3244.15     83.00 o
   7  -4   6        2.09       10.68      4.98 o
   8  -4   6       21.48        3.02      5.35 o
   9  -4   6       29.71       19.41      7.73 o
  10  -4   6        1.46        7.95      7.13 o
  11  -4   6       25.33       16.71     10.84 o
 -11  -3   6       44.52       33.14     13.57 o
 -10  -3   6       47.52       35.82     15.52 o
  -9  -3   6      473.71      482.63     22.93 o
  -8  -3   6        1.11       -2.40      4.62 o
  -7  -3   6      717.38      701.30     23.56 o
  -6  -3   6       15.44        5.01      4.20 o
  -5  -3   6      245.10      231.25      7.60 o
  -4  -3   6        0.54        3.40      2.80 o
  -3  -3   6     1225.28     1243.59     26.00 o
  -2  -3   6       49.23       62.88      3.47 o
  -1  -3   6     1027.75     1166.50     19.84 o
   0  -3   6     6719.88     6715.34    124.97 o
   1  -3   6      445.60      466.87      8.64 o
   2  -3   6      150.76      164.65      4.71 o
   3  -3   6      711.38      696.06     15.02 o
   4  -3   6     1823.11     1757.91     40.37 o
   5  -3   6       46.91       58.66      4.67 o
   6  -3   6      365.01      346.48     10.66 o
   7  -3   6       39.81       45.65      4.69 o
   8  -3   6      174.38      192.82     15.61 o
   9  -3   6     1020.81     1078.57     40.12 o
  10  -3   6       53.96       41.94      7.32 o
  11  -3   6      143.79      112.96     25.80 o
 -11  -2   6       91.23       94.15     11.54 o
 -10  -2   6      181.81      183.79     20.31 o
  -9  -2   6     1171.70     1233.87     40.47 o
  -8  -2   6      117.29      111.17      7.42 o
  -7  -2   6      185.33      198.80      9.24 o
  -6  -2   6      106.93       98.64      7.22 o
  -5  -2   6      319.63      266.94      7.59 o
  -4  -2   6      107.77       76.36      4.42 o
  -3  -2   6     2175.50     2117.06     34.97 o
  -2  -2   6       90.44       82.47      4.80 o
  -1  -2   6    15914.16    13805.78    272.93 o
   0  -2   6     3384.75     3255.77     62.52 o
   1  -2   6      145.19      101.25      3.17 o
   2  -2   6      969.58      924.71     15.71 o
   3  -2   6     2321.13     2325.16     33.27 o
   4  -2   6      568.46      442.88     13.82 o
   5  -2   6      382.36      400.33      9.94 o
   6  -2   6      181.86      173.68      7.09 o
   7  -2   6      586.00      569.77     18.55 o
   8  -2   6      142.59      139.69      8.35 o
   9  -2   6        3.30       -1.39      5.49 o
  10  -2   6      461.15      461.47     21.82 o
  11  -2   6       27.62       39.15     11.78 o
 -11  -1   6        1.36        5.58      7.22 o
 -10  -1   6      568.93      583.63     24.94 o
  -9  -1   6       30.65       33.13      9.55 o
  -8  -1   6       86.54       87.68      7.85 o
  -7  -1   6     1324.13     1370.83     31.49 o
  -6  -1   6     1391.45     1356.83     26.92 o
  -5  -1   6      158.40      174.77      9.58 o
  -4  -1   6      140.02      109.26      7.51 o
  -3  -1   6      590.29      688.42     11.59 o
  -2  -1   6      128.69      133.41      4.22 o
  -1  -1   6      121.86      170.71      4.83 o
   0  -1   6     2379.69     2217.53     35.00 o
   1  -1   6      828.20      902.43     15.81 o
   2  -1   6     8906.86     8023.04    104.51 o
   3  -1   6      133.73      106.77      4.26 o
   4  -1   6     3109.74     3396.28     48.62 o
   5  -1   6      350.86      345.38      9.06 o
   6  -1   6       12.13        4.71      3.22 o
   7  -1   6      562.37      597.51     16.06 o
   8  -1   6      377.90      374.66     14.21 o
   9  -1   6        0.03        2.32      6.34 o
  10  -1   6       24.76        9.23      6.84 o
  11  -1   6      437.97      433.45     25.62 o
 -12   0   6        0.48       -8.35     19.60 o
 -11   0   6       52.27       46.95      8.61 o
 -10   0   6      345.57      368.20     21.62 o
  -9   0   6        0.27        4.17      4.66 o
  -8   0   6       47.17       53.80      5.11 o
  -7   0   6      395.39      376.01     11.08 o
  -6   0   6       71.29       62.92      5.91 o
  -5   0   6      757.12      748.22     16.88 o
  -4   0   6      968.64     1141.88     20.77 o
  -3   0   6       37.14       47.87      2.47 o
  -2   0   6      220.02      206.53      5.71 o
  -1   0   6        7.87       17.77      1.56 o
   0   0   6     3916.79     3699.31     72.84 o
   1   0   6       42.95       31.19      2.41 o
   2   0   6      118.51      113.02      4.10 o
   3   0   6     6924.16     7103.90     87.07 o
   4   0   6      142.01       97.30      4.50 o
   5   0   6     3150.60     3016.62     54.24 o
   6   0   6      227.77      221.72     10.41 o
   7   0   6       48.66       35.83      6.17 o
   8   0   6      303.85      285.87     15.51 o
   9   0   6      206.62      230.43     10.39 o
  10   0   6       40.65       31.21      7.82 o
  11   0   6       54.85       32.07     14.38 o
 -11   1   6       34.62       28.53     10.90 o
 -10   1   6      236.91      236.86     12.61 o
  -9   1   6      694.74      736.81     22.97 o
  -8   1   6        8.44       10.47      3.47 o
  -7   1   6        6.53       13.19      3.61 o
  -6   1   6       23.07       34.86      3.51 o
  -5   1   6      327.93      305.87     10.40 o
  -4   1   6     7520.89     7696.73    111.96 o
  -3   1   6      456.30      341.58      7.59 o
  -2   1   6     2521.16     2303.80     32.65 o
  -1   1   6      572.45      512.98      8.73 o
   0   1   6     2097.54     2016.25     33.90 o
   1   1   6       14.63       14.50      1.48 o
   2   1   6     3397.15     2890.92     45.84 o
   3   1   6     1067.88     1022.73     18.01 o
   4   1   6      238.94      267.91      7.34 o
   5   1   6       85.16      139.09     12.07 o
   6   1   6       33.44       16.03      3.23 o
   7   1   6      828.72      868.22     27.38 o
   8   1   6       50.54       47.86      5.78 o
   9   1   6       79.85       72.70      7.52 o
  10   1   6        3.19        4.25      6.31 o
  11   1   6      208.22      261.35     30.01 o
 -11   2   6       30.89       49.53     13.96 o
 -10   2   6      238.27      230.69     13.80 o
  -9   2   6      110.17      104.72      6.72 o
  -8   2   6      389.85      375.22     12.57 o
  -7   2   6       30.32       35.23      5.99 o
  -6   2   6       66.71       58.52      3.78 o
  -5   2   6      200.52      273.22      7.80 o
  -4   2   6      215.30      183.14      6.01 o
  -3   2   6      696.92      761.23     13.33 o
  -2   2   6       26.53       23.37      1.48 o
  -1   2   6     2498.37     2346.52     42.50 o
   0   2   6     1009.98     1100.70     20.13 o
   1   2   6      648.92      602.83     12.54 o
   2   2   6       68.80       68.83      3.77 o
   3   2   6     1167.27     1113.99     20.42 o
   4   2   6       25.53       19.94      3.83 o
   5   2   6      589.18      619.05     16.62 o
   6   2   6     1035.44     1031.41     30.94 o
   7   2   6     2576.50     2683.15     73.14 o
   8   2   6       18.39       23.63      5.10 o
   9   2   6      131.83      133.95      9.53 o
  10   2   6       85.74       56.70     10.12 o
  11   2   6      281.40      224.12     27.72 o
 -11   3   6      157.77      175.11     20.06 o
 -10   3   6       75.19       59.80     16.25 o
  -9   3   6       64.27       68.45      5.95 o
  -8   3   6        0.06        2.84      5.39 o
  -7   3   6      185.00      203.47      7.46 o
  -6   3   6      139.21      173.23      6.72 o
  -5   3   6        0.20        4.73      2.68 o
  -4   3   6     6618.48     6789.40     93.36 o
  -3   3   6     1961.37     2096.63     38.23 o
  -2   3   6     1226.72     1166.53     20.92 o
  -1   3   6     1174.42     1267.54     20.13 o
   0   3   6      214.51      193.19      6.11 o
   1   3   6     3792.16     3528.97     71.16 o
   2   3   6     1319.77     1281.80     38.65 o
   3   3   6     1954.98     2122.56     36.91 o
   4   3   6      252.19      217.34      7.76 o
   5   3   6      268.42      257.77      7.53 o
   6   3   6      144.32      154.94      8.55 o
   7   3   6     1077.40     1048.91     29.86 o
   8   3   6       18.52       18.61      4.41 o
   9   3   6      164.06      134.04      8.96 o
  10   3   6       77.69       78.90     10.52 o
  11   3   6       29.70       49.10     19.65 o
 -11   4   6        1.62        5.72     11.60 o
 -10   4   6      164.96      166.64     16.60 o
  -9   4   6        3.72        4.01      3.13 o
  -8   4   6      117.98      118.83      8.52 o
  -7   4   6     1367.68     1474.49     37.39 o
  -6   4   6       31.27       36.34      3.40 o
  -5   4   6      180.05      166.72      5.71 o
  -4   4   6      114.18      123.44      4.47 o
  -3   4   6      498.73      530.13     10.04 o
  -2   4   6     2935.88     2756.66     51.03 o
  -1   4   6      365.47      383.79      9.02 o
   0   4   6     1352.23     1628.11     28.19 o
   1   4   6      881.20      944.22     21.30 o
   2   4   6      494.90      507.41      8.83 o
   3   4   6       92.17       84.36      3.86 o
   4   4   6     1075.39     1010.51     23.57 o
   5   4   6      168.94      163.49      7.35 o
   6   4   6      216.58      231.44      9.78 o
   7   4   6       29.12       27.87      5.70 o
   8   4   6      661.25      674.55     25.48 o
   9   4   6       43.94       54.91      8.02 o
  11   4   6       25.39       12.20     10.86 o
 -10   5   6      170.24      155.95     15.71 o
  -9   5   6      109.39       94.28      8.80 o
  -8   5   6       40.66       41.91      4.73 o
  -7   5   6       23.28       23.14      3.81 o
  -6   5   6      534.66      537.61     15.00 o
  -5   5   6      136.74      130.22      6.16 o
  -4   5   6      389.58      398.48     10.65 o
  -3   5   6       15.35       16.63      2.38 o
  -2   5   6      105.56      101.46      5.54 o
  -1   5   6      830.55      882.96     18.81 o
   0   5   6      776.58      796.76     15.16 o
   1   5   6       52.03       63.41      4.98 o
   2   5   6      435.67      399.43     14.88 o
   3   5   6        0.16        2.29      2.03 o
   4   5   6     1067.81     1078.83     24.83 o
   5   5   6     4480.01     4446.66     88.83 o
   6   5   6       20.65       17.72      3.76 o
   7   5   6       91.07       97.09      7.14 o
   8   5   6       29.78       34.75      6.09 o
   9   5   6        1.27        0.99      5.82 o
  10   5   6        2.44       12.62     10.25 o
 -10   6   6       49.01       16.44     10.38 o
  -9   6   6      333.36      368.13     17.32 o
  -8   6   6       22.99       28.62      6.18 o
  -7   6   6       71.08       82.32      5.24 o
  -6   6   6      152.97      155.95      7.32 o
  -5   6   6       97.60       95.53      4.89 o
  -4   6   6     2688.15     2812.40     54.08 o
  -3   6   6      151.31      131.47      4.88 o
  -2   6   6     1044.39     1031.82     22.87 o
  -1   6   6     2836.16     2831.56     56.69 o
   0   6   6        0.59        5.50      1.82 o
   1   6   6      525.21      559.75     13.39 o
   2   6   6      783.66      809.61     18.12 o
   3   6   6     1812.57     1857.21     38.41 o
   4   6   6      649.61      610.34     17.16 o
   5   6   6       91.97       87.67      6.20 o
   6   6   6      234.67      254.62     15.76 o
   7   6   6        1.10        9.96      8.01 o
   8   6   6       40.79       35.15      7.31 o
   9   6   6      117.32      110.90     11.47 o
  10   6   6      145.16      133.56     15.98 o
  -9   7   6       13.71       -7.11     16.39 o
  -8   7   6       23.49       27.52      8.09 o
  -7   7   6       17.36       13.73      4.87 o
  -6   7   6     1800.75     1895.30     49.48 o
  -5   7   6        6.80        9.28      3.19 o
  -4   7   6      445.61      469.27     11.67 o
  -3   7   6       60.70       70.21      3.75 o
  -2   7   6       64.39       64.05      3.06 o
  -1   7   6      185.67      168.96      5.92 o
   0   7   6       11.52        6.18      2.23 o
   1   7   6      179.06      172.90      7.65 o
   2   7   6       48.58       57.35      3.42 o
   3   7   6     1342.08     1343.78     31.74 o
   4   7   6       18.22       14.80      3.18 o
   5   7   6      134.98      120.32      7.57 o
   6   7   6      210.93      178.54     11.35 o
   7   7   6      609.35      639.97     23.90 o
   8   7   6      223.14      293.82     19.53 o
   9   7   6      310.47      358.87     40.55 o
  -8   8   6      390.46      401.36     29.81 o
  -7   8   6       71.43       54.85     10.38 o
  -6   8   6        5.18        4.71      3.56 o
  -5   8   6       33.36       44.95      3.89 o
  -4   8   6      123.09      125.62      7.51 o
  -3   8   6     2110.39     2092.31     37.08 o
  -2   8   6      467.38      437.53     14.39 o
  -1   8   6      109.80       90.96      5.04 o
   0   8   6        5.36        4.37      2.31 o
   1   8   6     1990.34     2052.28     58.10 o
   2   8   6      794.38      835.13     21.58 o
   3   8   6       98.15      101.26      4.73 o
   4   8   6      493.67      495.15     13.76 o
   5   8   6       92.64       83.66     11.43 o
   6   8   6      192.37      192.49     20.77 o
   7   8   6       27.05       38.97     11.19 o
   8   8   6        2.05        6.01     13.68 o
  -8   9   6      285.48      302.72     29.99 o
  -7   9   6       54.20       56.27     10.03 o
  -6   9   6       19.24       35.93      7.70 o
  -5   9   6      356.86      324.52     12.70 o
  -4   9   6      153.56      128.79      6.21 o
  -3   9   6        0.96        3.67      2.68 o
  -2   9   6      854.52      830.24     20.79 o
  -1   9   6        0.02        2.29      1.80 o
   0   9   6      577.02      575.13     15.06 o
   1   9   6        8.31        5.13      2.07 o
   2   9   6       19.18       23.10      3.15 o
   3   9   6       40.50       49.28      4.06 o
   4   9   6       19.97       19.30      4.09 o
   5   9   6      119.29      111.94      9.63 o
   6   9   6      112.45      103.37     21.21 o
   7   9   6      400.36      424.49     43.15 o
  -6  10   6       19.39       19.69     10.05 o
  -5  10   6      188.59      189.98     14.10 o
  -4  10   6      122.53      115.50     12.27 o
  -3  10   6      231.54      213.62     12.17 o
  -2  10   6      291.78      236.07     15.79 o
  -1  10   6      248.99      261.62     22.46 o
   0  10   6       16.16       22.83      7.72 o
   1  10   6       17.89       10.77      3.88 o
   2  10   6      511.81      458.21     22.76 o
   3  10   6        3.65        0.01      5.26 o
   4  10   6      201.34      222.49     18.47 o
   5  10   6        0.39       -0.77      6.46 o
   6  10   6       27.61        8.47      8.99 o
  -4  11   6      215.35      150.72     26.25 o
  -3  11   6      419.31      428.35     66.94 o
  -2  11   6      463.04      496.29     39.85 o
  -1  11   6       13.88        3.53      7.25 o
   0  11   6        0.63        1.87      7.37 o
   1  11   6      304.46      395.98     43.55 o
   2  11   6      444.06      477.44     39.08 o
   3  11   6        8.69       27.98     16.95 o
   4  11   6      133.44      117.61     12.89 o
   0 -12   7       80.62       84.40     26.04 o
  -4 -11   7      159.70      182.56     19.29 o
  -3 -11   7       35.57       24.63     17.65 o
  -2 -11   7      142.75      151.21     15.12 o
  -1 -11   7      671.10      733.80     38.48 o
   0 -11   7      311.94      407.80     34.04 o
   1 -11   7      324.39      336.28     34.31 o
   2 -11   7       79.12       50.66     14.30 o
   3 -11   7       51.50       42.67     13.94 o
   4 -11   7      149.70      127.74     17.35 o
  -6 -10   7       21.58       12.13      9.79 o
  -5 -10   7      212.83      195.40     18.56 o
  -4 -10   7       74.16       83.69      6.37 o
  -3 -10   7      139.82      150.11     16.98 o
  -2 -10   7      715.21      835.01     43.63 o
  -1 -10   7        5.29        3.22      8.20 o
   0 -10   7      595.29      670.34     36.77 o
   1 -10   7      131.22      125.83     12.58 o
   2 -10   7      249.02      278.24     26.40 o
   3 -10   7      215.35      248.23     20.75 o
   4 -10   7        2.60        9.95     11.58 o
   5 -10   7       17.66       12.41      5.43 o
   6 -10   7       10.50        5.16      4.25 o
  -7  -9   7       15.22       25.39     11.28 o
  -6  -9   7        1.20       -3.55      9.26 o
  -5  -9   7      154.51      160.42     23.25 o
  -4  -9   7       70.69       63.98      6.51 o
  -3  -9   7      534.98      536.61     17.48 o
  -1  -9   7        0.92        9.07      7.59 o
   0  -9   7      326.82      319.03     17.10 o
   1  -9   7       17.97       -0.92     12.02 o
   2  -9   7       52.85       58.05      9.45 o
   3  -9   7       48.87       48.07     16.91 o
   4  -9   7      104.02       98.04      5.78 o
   5  -9   7      196.72      172.67     10.43 o
   6  -9   7        4.81        0.59      5.70 o
   7  -9   7      359.62      361.08     22.58 o
  -8  -8   7        0.74       -5.00     10.66 o
  -7  -8   7        8.21       13.27      9.15 o
  -6  -8   7       29.35       16.08      4.89 o
  -5  -8   7      176.48      146.99      8.41 o
  -4  -8   7      199.84      167.10     10.96 o
  -3  -8   7       94.71      104.64      5.21 o
  -2  -8   7      116.73      120.95      5.16 o
  -1  -8   7      344.39      332.50     20.63 o
   0  -8   7       35.73       44.58      8.56 o
   1  -8   7     1873.94     1933.07     66.20 o
   2  -8   7       29.90       16.61      6.02 o
   3  -8   7       13.47       12.73      2.63 o
   4  -8   7       12.88       19.43      3.94 o
   5  -8   7        1.41        0.26      2.76 o
   6  -8   7      375.98      367.35     14.63 o
   7  -8   7        4.79        3.78     11.92 o
   8  -8   7       65.97       60.03     13.64 o
  -9  -7   7      183.36      109.86     17.41 o
  -8  -7   7        0.40        1.92      8.00 o
  -7  -7   7      402.88      362.20     20.29 o
  -6  -7   7        3.29        1.90      5.08 o
  -5  -7   7      834.42      806.92     25.19 o
  -4  -7   7       35.10       34.87      3.92 o
  -3  -7   7      371.80      399.89     13.71 o
  -2  -7   7      421.39      429.01     14.49 o
  -1  -7   7      266.40      275.99      9.08 o
   0  -7   7      466.17      470.45     13.50 o
   1  -7   7      504.24      554.22     15.37 o
   2  -7   7       72.76       75.41      3.36 o
   3  -7   7     1833.57     1838.54     50.57 o
   4  -7   7      443.26      441.95     12.42 o
   5  -7   7        0.74        1.76      3.52 o
   6  -7   7      436.23      450.87     16.60 o
   7  -7   7       10.07        8.88      5.29 o
   8  -7   7       16.62        8.49     11.87 o
   9  -7   7       29.78       21.18     12.23 o
 -10  -6   7      185.41      170.33     16.70 o
  -9  -6   7      226.68      205.44     15.90 o
  -8  -6   7        0.58       -0.90      8.19 o
  -7  -6   7      301.07      282.33     13.02 o
  -6  -6   7        8.82        0.91      4.43 o
  -5  -6   7      161.77      164.71      7.09 o
  -4  -6   7     2665.56     2700.15     79.52 o
  -3  -6   7      121.04      124.48      5.93 o
  -2  -6   7      575.90      558.29     13.08 o
  -1  -6   7       65.05       66.77      4.37 o
   0  -6   7        0.10        4.30      2.18 o
   1  -6   7      410.40      451.87     11.44 o
   2  -6   7      411.58      399.49      8.68 o
   3  -6   7     2572.77     2664.77     49.39 o
   4  -6   7     2219.01     2275.20     48.21 o
   5  -6   7      434.16      440.40     12.40 o
   6  -6   7        2.35        8.56      3.65 o
   7  -6   7       21.14       13.81      5.02 o
   8  -6   7      194.66      189.01     10.92 o
   9  -6   7       24.63       24.62      7.45 o
  10  -6   7        0.10      -13.12     14.47 o
 -10  -5   7       72.17       42.36     16.93 o
  -9  -5   7       69.88       73.46     11.94 o
  -8  -5   7        2.16        3.37      6.89 o
  -7  -5   7        9.34        7.09      5.32 o
  -6  -5   7        6.00        6.99      4.45 o
  -5  -5   7     1410.36     1414.03     34.13 o
  -4  -5   7       14.73       16.67      3.29 o
  -3  -5   7      200.71      220.30      7.77 o
  -2  -5   7     1299.67     1363.13     25.96 o
  -1  -5   7      411.04      420.85     10.95 o
   0  -5   7      777.02      682.63     14.00 o
   1  -5   7       33.47       15.06      2.55 o
   2  -5   7       19.96       24.18      2.11 o
   3  -5   7       99.16       93.93      4.04 o
   4  -5   7      389.86      422.47     10.25 o
   5  -5   7      726.68      749.77     18.47 o
   6  -5   7        5.96        9.51      5.02 o
   7  -5   7       58.70       63.05      5.30 o
   8  -5   7       13.37       10.47      5.60 o
   9  -5   7       57.14       61.86      9.18 o
  10  -5   7      219.00      256.28     17.59 o
 -11  -4   7      287.83      273.42     45.98 o
 -10  -4   7       12.74        3.48     10.03 o
  -9  -4   7       25.56       40.39      8.55 o
  -8  -4   7       25.22       19.56      9.22 o
  -7  -4   7       22.04       29.68      5.74 o
  -6  -4   7     3799.22     3837.91     99.48 o
  -5  -4   7       44.87       51.41      4.88 o
  -4  -4   7        9.36       16.34      2.90 o
  -3  -4   7      782.10      852.12     20.46 o
  -2  -4   7     2179.39     2007.06     39.07 o
  -1  -4   7     7042.11     7259.38    110.90 o
   0  -4   7      163.73      148.44      4.86 o
   1  -4   7     2137.63     2036.70     30.35 o
   2  -4   7      187.70      224.63      7.44 o
   3  -4   7       78.15       75.90      4.06 o
   4  -4   7     1520.44     1477.33     28.33 o
   5  -4   7      254.51      273.39      8.86 o
   6  -4   7     1849.58     1884.96     43.24 o
   7  -4   7      260.97      241.69     10.11 o
   8  -4   7       12.66       14.37      5.80 o
   9  -4   7      874.44      860.07     31.69 o
  10  -4   7       35.81       28.68      9.38 o
  11  -4   7        6.68       11.88     10.50 o
 -11  -3   7       23.02       30.61     10.51 o
 -10  -3   7       30.67       60.85     13.30 o
  -9  -3   7      296.58      312.71     25.76 o
  -8  -3   7      891.75      869.74     25.38 o
  -7  -3   7      740.38      775.49     26.51 o
  -6  -3   7      226.69      237.60     10.23 o
  -5  -3   7       93.52      107.78      7.96 o
  -4  -3   7      117.33       71.28      4.16 o
  -3  -3   7      325.07      319.54     14.71 o
  -2  -3   7     2642.75     2591.86     46.29 o
  -1  -3   7      677.28      696.64     13.77 o
   0  -3   7      482.09      524.35     10.95 o
   1  -3   7     3318.59     2958.66     55.84 o
   2  -3   7        0.51        3.98      1.99 o
   3  -3   7      131.88      173.93      8.03 o
   4  -3   7     1144.81     1225.84     21.73 o
   5  -3   7        1.42        0.96      3.14 o
   6  -3   7      587.48      570.41     17.55 o
   7  -3   7      262.25      254.44     10.64 o
   8  -3   7       13.07       11.12      4.94 o
   9  -3   7        1.93        0.43      6.86 o
  10  -3   7      386.97      392.14     27.12 o
  11  -3   7        6.88       -1.12     15.18 o
 -11  -2   7      257.31      236.30     31.74 o
 -10  -2   7        0.27        9.85     12.10 o
  -9  -2   7     2174.74     2230.52     76.60 o
  -8  -2   7      585.78      586.11     20.49 o
  -7  -2   7      162.72      145.40      8.62 o
  -6  -2   7        8.07       12.89      3.65 o
  -5  -2   7      141.32      130.19      6.99 o
  -4  -2   7     2157.74     2050.49     38.99 o
  -3  -2   7      895.93      964.53     18.45 o
  -2  -2   7      104.47      151.18      7.38 o
  -1  -2   7     1063.09     1051.96     19.74 o
   0  -2   7       25.31       27.94      2.06 o
   1  -2   7      550.11      490.07     11.37 o
   2  -2   7      371.49      406.86      8.15 o
   3  -2   7      746.78      876.97     14.89 o
   4  -2   7       12.44       14.29      3.35 o
   5  -2   7        6.34        5.36      2.72 o
   6  -2   7      429.75      387.68     14.01 o
   7  -2   7      676.31      660.35     22.88 o
   8  -2   7      453.10      541.22     18.96 o
   9  -2   7      214.39      221.54     12.24 o
  10  -2   7      499.47      516.76     28.13 o
  11  -2   7      157.94      158.53     16.11 o
 -11  -1   7       71.81       50.61     11.72 o
 -10  -1   7        0.29        8.51      8.33 o
  -9  -1   7      317.53      341.50     15.07 o
  -8  -1   7       36.84       37.11      5.54 o
  -7  -1   7     1026.87     1025.70     28.50 o
  -6  -1   7     1067.24     1090.73     23.44 o
  -5  -1   7        2.25        8.90      3.53 o
  -4  -1   7      688.27      571.43     12.77 o
  -3  -1   7     2455.37     2357.08     41.24 o
  -2  -1   7       70.40       63.24      2.65 o
  -1  -1   7     1380.19     1251.19     21.40 o
   0  -1   7      553.83      491.30     11.12 o
   1  -1   7      116.82      101.26      4.18 o
   2  -1   7       92.37       78.24      3.86 o
   3  -1   7     3175.69     3273.16     51.72 o
   4  -1   7     3194.31     3068.43     43.61 o
   5  -1   7     1688.61     1763.09     30.57 o
   6  -1   7        8.85       16.68      3.49 o
   7  -1   7        0.05        4.37      3.42 o
   8  -1   7      838.85      801.44     24.82 o
   9  -1   7       40.73       59.77      6.83 o
  10  -1   7       97.88       91.32     11.18 o
  11  -1   7      453.31      407.18     25.87 o
 -11   0   7      219.07      283.37     21.36 o
 -10   0   7        9.75        7.46      8.27 o
  -9   0   7      661.33      609.36     22.09 o
  -8   0   7     1510.38     1542.10     42.89 o
  -7   0   7      100.29      125.01      7.04 o
  -6   0   7      216.65      225.04      8.27 o
  -5   0   7        4.28        8.29      4.15 o
  -4   0   7      392.44      472.44     10.34 o
  -3   0   7     6564.63     6694.13     96.57 o
  -2   0   7      393.44      428.26      9.02 o
  -1   0   7     1158.36     1156.37     19.69 o
   0   0   7        2.25        3.63      1.75 o
   1   0   7     2568.47     2280.69     35.35 o
   2   0   7     1966.61     1866.58     27.60 o
   3   0   7      169.42      135.73      4.28 o
   4   0   7      104.02       84.48      4.26 o
   5   0   7      711.03      695.97     17.86 o
   6   0   7       90.22       86.11      4.81 o
   7   0   7       96.11       65.23      5.96 o
   8   0   7      304.24      254.43     15.02 o
   9   0   7       35.46       36.71      5.61 o
  10   0   7      294.55      328.96     19.16 o
  11   0   7      174.31      165.40     16.26 o
 -11   1   7       26.42       84.21     28.78 o
 -10   1   7      263.19      255.25     18.61 o
  -9   1   7       57.36       60.64      8.39 o
  -8   1   7      761.66      760.96     22.62 o
  -7   1   7      165.91      151.21     10.26 o
  -6   1   7      475.48      483.64     14.11 o
  -5   1   7      108.55      125.26      4.89 o
  -4   1   7       12.22       17.13      2.40 o
  -3   1   7      411.05      382.22      7.57 o
  -2   1   7      222.95      240.27      4.83 o
  -1   1   7      178.20      239.02      5.74 o
   0   1   7        2.23        4.34      1.93 o
   1   1   7     2214.49     2224.46     42.35 o
   2   1   7       35.00       36.19      2.55 o
   3   1   7     1704.35     1506.65     25.65 o
   4   1   7     1213.75     1099.65     22.48 o
   5   1   7       78.54      101.26      6.06 o
   6   1   7     1019.49     1050.18     26.38 o
   7   1   7     1663.24     1670.24     52.53 o
   8   1   7      739.12      709.35     23.04 o
   9   1   7     1248.77     1290.23     43.13 o
  10   1   7        1.91       -3.76      6.69 o
  11   1   7       49.18       47.74     16.92 o
 -11   2   7      383.88      367.83     30.03 o
 -10   2   7      652.78      700.90     24.80 o
  -9   2   7       25.63       28.67      3.94 o
  -8   2   7      489.87      534.44     13.99 o
  -7   2   7       20.53       20.86      2.68 o
  -6   2   7       77.20       69.42      3.22 o
  -5   2   7     7049.79     7059.43    113.84 o
  -4   2   7     1669.36     1708.75     27.34 o
  -3   2   7      637.88      697.93     14.45 o
  -2   2   7      322.51      276.95      5.16 o
  -1   2   7     2355.29     2091.31     34.26 o
   0   2   7     1749.96     1719.29     36.48 o
   1   2   7     1397.46     1458.54     47.64 o
   2   2   7        4.81        9.48      1.44 o
   3   2   7      175.36      217.57      5.30 o
   4   2   7      764.31      705.90     15.10 o
   5   2   7       39.18       44.25      4.82 o
   6   2   7      713.66      739.83     21.60 o
   7   2   7     1046.29     1056.47     34.60 o
   8   2   7       12.41       17.59      4.22 o
   9   2   7       95.86       73.07      9.36 o
  10   2   7      307.99      317.34     15.32 o
  11   2   7       93.93       53.28     14.84 o
 -11   3   7       73.43       38.65     15.10 o
 -10   3   7       13.51       13.92      9.17 o
  -9   3   7      133.96      153.82      7.13 o
  -8   3   7      214.62      220.49      7.18 o
  -7   3   7     2089.90     2188.50     49.81 o
  -6   3   7      687.31      704.59     15.58 o
  -5   3   7      292.99      333.91      9.19 o
  -4   3   7     2670.87     2880.15     48.30 o
  -3   3   7      784.59      863.61     18.35 o
  -2   3   7     1875.16     1863.31     25.12 o
  -1   3   7      580.18      587.97     10.69 o
   0   3   7     5185.96     5780.16    100.45 o
   1   3   7      165.96      209.89      7.41 o
   2   3   7     2459.26     2532.48     50.83 o
   3   3   7      151.06      148.50      6.78 o
   4   3   7       26.90       23.83      3.21 o
   5   3   7       84.29       74.13      4.24 o
   6   3   7      957.31     1014.97     30.97 o
   7   3   7      545.70      533.58     16.73 o
   8   3   7        7.92       17.18      4.77 o
   9   3   7      240.22      188.51     12.09 o
  10   3   7       28.64       25.86      7.34 o
  11   3   7     1070.86     1046.75     57.69 o
 -11   4   7      683.83      660.37     46.58 o
 -10   4   7      223.07      219.32     16.30 o
  -9   4   7       63.26       60.95      5.06 o
  -8   4   7      592.28      558.12     19.48 o
  -7   4   7       55.39       55.67      5.01 o
  -6   4   7      662.56      669.79     16.07 o
  -5   4   7      313.43      307.41      7.12 o
  -4   4   7      235.07      235.82     11.51 o
  -3   4   7      799.22      732.13     20.04 o
  -2   4   7      170.53      180.54      4.62 o
  -1   4   7        7.12        2.79      1.63 o
   0   4   7       13.74       37.07      2.03 o
   1   4   7       64.31      108.51      5.10 o
   2   4   7      993.53      870.57     19.39 o
   3   4   7        5.50        5.83      1.65 o
   4   4   7      358.20      355.51     10.35 o
   5   4   7     2787.09     2817.32     72.82 o
   6   4   7      486.06      483.06     16.60 o
   7   4   7       28.44       31.14      5.31 o
   8   4   7      198.61      167.95     11.84 o
   9   4   7       30.63       14.07      6.30 o
 -10   5   7       75.98       61.57     11.98 o
  -9   5   7      434.25      414.99     19.01 o
  -8   5   7       75.09       87.43      6.17 o
  -7   5   7       15.96        7.18      2.60 o
  -6   5   7       48.59       63.95      4.37 o
  -5   5   7     2206.00     2211.26     47.36 o
  -4   5   7      410.13      430.19     10.22 o
  -3   5   7      284.76      289.82      7.77 o
  -2   5   7      196.34      189.66      5.77 o
  -1   5   7     1268.18     1325.18     28.07 o
   0   5   7     4043.42     3998.18     64.25 o
   1   5   7        3.77        9.10      3.46 o
   2   5   7     1442.53     1489.60     35.73 o
   3   5   7        4.33        5.62      1.59 o
   4   5   7      109.30       91.42      6.70 o
   5   5   7      278.42      311.55     11.80 o
   6   5   7      363.82      396.47     14.78 o
   7   5   7        9.11        6.34      4.21 o
   8   5   7        7.65        7.61      5.69 o
   9   5   7      458.30      465.28     23.95 o
  10   5   7       50.25       42.14     20.92 o
 -10   6   7       20.83       18.38     13.33 o
  -9   6   7        0.55        4.87      7.14 o
  -8   6   7      960.67     1028.21     40.57 o
  -7   6   7      249.16      198.97      9.93 o
  -6   6   7       59.34       57.58      5.35 o
  -5   6   7      390.80      427.83     14.44 o
  -4   6   7      261.43      289.79      8.24 o
  -3   6   7        6.12        7.29      2.01 o
  -2   6   7     1877.05     1940.99     38.94 o
  -1   6   7       22.57       34.89      2.75 o
   0   6   7        8.14       14.89      2.33 o
   1   6   7       44.72       50.31      3.73 o
   2   6   7       94.26       79.42      4.23 o
   3   6   7      660.43      699.71     15.22 o
   4   6   7      516.53      540.61     16.61 o
   5   6   7      222.12      235.22     10.46 o
   6   6   7        8.43       12.65      3.69 o
   7   6   7     1239.60     1299.58     36.98 o
   8   6   7      175.08      167.35     12.39 o
   9   6   7        0.20       -8.64      8.64 o
  10   6   7       71.09       63.89     21.89 o
  -9   7   7      125.97      143.46     20.10 o
  -8   7   7       42.12       45.85      9.26 o
  -7   7   7      610.78      622.14     26.02 o
  -6   7   7      122.03      132.25      6.51 o
  -5   7   7      165.00      135.59      6.82 o
  -4   7   7        4.73        9.86      2.87 o
  -3   7   7      740.04      764.69     19.47 o
  -2   7   7     2394.38     2522.76     44.71 o
  -1   7   7      335.17      338.54     10.33 o
   0   7   7       55.88       58.25      3.82 o
   1   7   7     1002.57      998.90     33.91 o
   2   7   7       11.86       18.79      2.69 o
   3   7   7      737.14      698.28     18.45 o
   4   7   7       22.10       19.02      2.54 o
   5   7   7       24.93       16.31      4.06 o
   6   7   7       31.84       24.30      4.50 o
   7   7   7      190.02      161.10     17.72 o
   8   7   7      117.74       96.35     12.10 o
   9   7   7       17.64      -16.62     25.09 o
  -8   8   7        4.51       29.91     14.73 o
  -7   8   7      411.81      486.56     30.52 o
  -6   8   7       92.84       84.01     10.79 o
  -5   8   7       92.00       92.48      5.04 o
  -4   8   7       28.50       16.50      2.98 o
  -3   8   7       15.37       18.27      3.04 o
  -2   8   7      356.01      384.36     10.11 o
  -1   8   7        2.14        9.63      4.65 o
   0   8   7       72.52       76.10      4.26 o
   1   8   7       27.90       33.06      3.13 o
   2   8   7      265.57      307.74     10.67 o
   3   8   7       60.23       60.25      5.10 o
   4   8   7       36.80       37.64      3.78 o
   5   8   7      686.68      691.58     22.85 o
   6   8   7      252.22      236.22     13.95 o
   7   8   7        1.81       10.28      9.98 o
   8   8   7      305.84      305.08     24.45 o
  -7   9   7       64.75       77.47     14.08 o
  -6   9   7      103.40      101.97     11.43 o
  -5   9   7       27.49       18.55      7.49 o
  -4   9   7      204.55      168.82      7.42 o
  -3   9   7       70.97       61.06      4.89 o
  -2   9   7      653.05      650.79     22.00 o
  -1   9   7       25.61       22.42      2.50 o
   0   9   7      190.70      217.19     11.15 o
   1   9   7       57.03       47.25      5.83 o
   2   9   7       10.73        8.57      2.90 o
   3   9   7      520.34      590.98     15.73 o
   4   9   7      917.69      901.09     36.39 o
   5   9   7      371.48      403.23     29.89 o
   6   9   7       73.19       90.37     12.09 o
   7   9   7       73.13       60.62     13.48 o
  -6  10   7      163.01      221.77     28.79 o
  -5  10   7       37.91       45.92      8.70 o
  -4  10   7      691.75      690.54     36.28 o
  -3  10   7      165.41      149.24      9.50 o
  -2  10   7      124.87      120.51      6.71 o
  -1  10   7       38.99       34.75      6.22 o
   0  10   7      277.20      238.97     13.40 o
   1  10   7       48.52       53.81      6.20 o
   2  10   7      157.47      129.38      7.91 o
   3  10   7      247.34      256.99     24.08 o
   4  10   7       59.41       51.82     12.65 o
   5  10   7       10.59       29.94     21.94 o
   6  10   7      241.64      278.97     22.47 o
  -4  11   7      665.08      659.52     54.08 o
  -3  11   7       58.03       64.30     16.52 o
  -2  11   7        8.97       -5.11      7.01 o
  -1  11   7        0.01        5.75     11.82 o
   0  11   7       36.74       18.08     10.08 o
   1  11   7     1474.58     1689.07    159.94 o
   2  11   7        5.22        2.41     17.60 o
   3  11   7       25.61       23.24      5.04 o
   4  11   7      136.95      143.08     10.93 o
  -4 -11   8       27.46       22.09     14.26 o
  -3 -11   8       14.14       22.88     13.64 o
  -2 -11   8      207.44      172.00     18.96 o
  -1 -11   8       56.25       48.13     17.22 o
   0 -11   8      203.21      226.89     18.48 o
   1 -11   8      527.00      549.89     27.98 o
   2 -11   8       50.98       44.95     15.44 o
   3 -11   8      289.59      318.49     67.93 o
   4 -11   8        2.23       -1.88     12.34 o
  -6 -10   8       38.89       21.79      8.37 o
  -5 -10   8      171.36      197.96     14.24 o
  -4 -10   8       26.29       19.27      6.49 o
  -3 -10   8      178.34      191.43     38.17 o
  -2 -10   8       27.23       10.63     14.05 o
  -1 -10   8      102.15      100.94     17.63 o
   0 -10   8       27.81       52.70     12.52 o
   1 -10   8      248.28      273.64     18.46 o
   2 -10   8      506.48      501.77     31.30 o
   3 -10   8       39.05        6.24     11.23 o
   4 -10   8       98.24       96.26     14.61 o
   5 -10   8      433.24      423.90     38.32 o
   6 -10   8        0.07       -3.02      4.23 o
  -7  -9   8        7.63        1.32      7.20 o
  -6  -9   8        1.27       -2.72      7.25 o
  -5  -9   8        3.69        0.65      4.74 o
  -4  -9   8       25.59       22.77      4.73 o
  -3  -9   8       56.52       70.06      5.13 o
  -2  -9   8        0.69       20.58     14.09 o
  -1  -9   8      192.85      206.89     17.72 o
   0  -9   8       23.05       14.96      7.40 o
   1  -9   8        6.73       10.66      7.18 o
   2  -9   8      159.20      128.72     17.17 o
   3  -9   8      996.19      932.34     52.02 o
   4  -9   8      339.48      334.91     13.26 o
   5  -9   8        3.37        1.47      3.32 o
   6  -9   8       52.15       54.76      8.28 o
   7  -9   8       24.77       26.97      7.97 o
  -8  -8   8      130.46      139.97     20.72 o
  -7  -8   8       34.00       13.25      8.05 o
  -6  -8   8      562.27      606.39     24.97 o
  -5  -8   8       49.82       39.42      5.59 o
  -4  -8   8        3.62       -0.26      4.47 o
  -3  -8   8        3.90        5.60      2.46 o
  -2  -8   8      617.77      662.26     20.30 o
  -1  -8   8      133.29      143.09      7.34 o
   0  -8   8      112.70       90.44     10.19 o
   1  -8   8      153.75      183.73     13.81 o
   2  -8   8       17.53       18.56      2.24 o
   3  -8   8       53.04       57.85      4.40 o
   4  -8   8      203.84      204.20      7.66 o
   5  -8   8       29.74       24.30      4.28 o
   6  -8   8      295.71      281.29     18.57 o
   7  -8   8       42.82       29.90     10.37 o
   8  -8   8      248.45      235.64     20.69 o
  -9  -7   8        2.34        4.36     13.33 o
  -8  -7   8      273.77      253.49     21.07 o
  -7  -7   8       12.85        8.11      5.90 o
  -6  -7   8       68.62       52.35      6.00 o
  -5  -7   8      941.77      987.92     31.97 o
  -4  -7   8       19.58       21.37      3.70 o
  -3  -7   8       95.69      104.11      5.74 o
  -2  -7   8      162.62      169.79      5.75 o
  -1  -7   8      410.88      400.10     12.00 o
   0  -7   8       12.99       18.92      1.91 o
   1  -7   8     1251.53     1207.06     26.83 o
   2  -7   8        9.94       11.42      4.31 o
   3  -7   8      129.30      118.21      6.35 o
   4  -7   8      761.02      777.80     17.73 o
   5  -7   8      413.08      402.25     12.68 o
   6  -7   8      691.64      700.58     22.89 o
   7  -7   8      229.09      241.74     11.58 o
   8  -7   8       91.07      117.69     16.62 o
   9  -7   8      179.61      199.63     18.96 o
 -10  -6   8       72.26       64.38     12.34 o
  -9  -6   8        0.04       14.35      8.63 o
  -8  -6   8        2.39        6.31      7.43 o
  -7  -6   8       23.65       30.83      6.72 o
  -6  -6   8      441.10      456.49     16.24 o
  -5  -6   8      804.79      853.86     23.18 o
  -4  -6   8      165.65      159.16      9.07 o
  -3  -6   8       92.08       81.02      5.37 o
  -2  -6   8       24.32       20.32      2.58 o
  -1  -6   8      268.54      290.07      7.60 o
   0  -6   8     1068.21     1027.23     25.05 o
   1  -6   8      490.65      501.88     11.08 o
   2  -6   8      114.05      111.51      5.55 o
   3  -6   8      132.23      124.31      5.57 o
   4  -6   8      214.49      222.98      7.48 o
   5  -6   8       16.74       19.31      3.72 o
   6  -6   8      993.71     1074.08     23.94 o
   7  -6   8      431.13      426.21     18.83 o
   8  -6   8      328.52      341.82     15.18 o
   9  -6   8      271.94      295.83     18.66 o
 -10  -5   8      110.89      104.13     16.91 o
  -9  -5   8      517.66      487.47     24.53 o
  -8  -5   8       86.64      107.03     10.50 o
  -7  -5   8      466.92      430.71     18.76 o
  -6  -5   8       43.97       54.32      5.74 o
  -5  -5   8      153.69      173.80      9.15 o
  -4  -5   8       16.94       14.77      3.68 o
  -3  -5   8        0.15        1.23      2.47 o
  -2  -5   8      280.39      273.07      7.51 o
  -1  -5   8      150.61      133.63      5.22 o
   0  -5   8       23.71       23.32      2.34 o
   1  -5   8       84.24       80.71      3.66 o
   2  -5   8       93.67      113.09      4.61 o
   3  -5   8      121.61      117.21      5.14 o
   4  -5   8      451.14      452.72     12.83 o
   5  -5   8        1.33        1.99      3.53 o
   6  -5   8      575.47      567.86     16.88 o
   7  -5   8      547.32      554.19     14.82 o
   8  -5   8        2.57        9.40      5.36 o
   9  -5   8       11.61        3.12      7.93 o
  10  -5   8        2.75       -6.74      9.49 o
 -11  -4   8      840.65      805.87     59.29 o
 -10  -4   8      206.05      181.96     18.44 o
  -9  -4   8       54.40       30.51     10.79 o
  -8  -4   8      147.88      142.79     12.44 o
  -7  -4   8      486.26      459.45     17.64 o
  -6  -4   8      127.41      153.96      7.68 o
  -5  -4   8        0.28        1.41      2.97 o
  -4  -4   8      178.58      176.42      7.03 o
  -3  -4   8     4852.77     5091.25     96.66 o
  -2  -4   8     4917.67     5149.56     87.73 o
  -1  -4   8       75.49       86.85      4.22 o
   0  -4   8     1129.36     1127.46     23.35 o
   1  -4   8      207.02      176.75      5.16 o
   2  -4   8      501.41      445.17      9.15 o
   3  -4   8      156.68      148.23      7.12 o
   4  -4   8      850.74      888.56     22.19 o
   5  -4   8      931.11      888.57     19.05 o
   6  -4   8       65.73       64.78      5.81 o
   7  -4   8       37.55       46.23      5.30 o
   8  -4   8       38.68       49.02      6.75 o
   9  -4   8       71.74       80.48     11.12 o
  10  -4   8      164.32      127.39     18.51 o
 -11  -3   8       28.04       12.50     14.71 o
 -10  -3   8      323.62      326.33     64.81 o
  -9  -3   8      266.10      303.34     20.62 o
  -8  -3   8      185.58      198.95     12.04 o
  -7  -3   8      942.83      930.53     32.08 o
  -6  -3   8     1021.63     1011.09     27.58 o
  -5  -3   8       46.39       58.37      5.60 o
  -4  -3   8      595.51      604.90     13.96 o
  -3  -3   8        1.75        7.12      3.38 o
  -2  -3   8       15.51        1.81      2.25 o
  -1  -3   8      105.50      102.15      4.76 o
   0  -3   8      821.75      751.20     13.35 o
   1  -3   8       57.87       54.60      3.14 o
   2  -3   8     1535.15     1719.46     27.59 o
   3  -3   8       11.79        4.83      2.25 o
   4  -3   8      606.87      670.65     13.35 o
   5  -3   8       86.64       85.74      5.41 o
   6  -3   8        4.27        6.69      3.81 o
   7  -3   8       45.27       52.74      5.42 o
   8  -3   8       30.48       32.44      7.76 o
   9  -3   8      237.37      231.07     13.79 o
  10  -3   8       22.32       46.80     10.73 o
  11  -3   8        0.12       -0.16     11.15 o
 -11  -2   8       92.84       92.58     12.85 o
 -10  -2   8        0.26        1.92      7.10 o
  -9  -2   8      852.63      860.60     77.88 o
  -8  -2   8       77.73       75.46      7.34 o
  -7  -2   8      237.24      255.71     11.75 o
  -6  -2   8      959.46      960.26     29.59 o
  -5  -2   8      129.89      143.65      6.07 o
  -4  -2   8      106.08      125.46      4.83 o
  -3  -2   8       92.82      143.80      6.95 o
  -2  -2   8     1403.25     1451.59     25.36 o
  -1  -2   8      621.91      669.39     13.62 o
   0  -2   8     2279.76     2304.42     41.79 o
   1  -2   8     1446.15     1679.80     29.05 o
   2  -2   8      131.48      161.19      5.08 o
   3  -2   8     3939.56     3691.09     54.49 o
   4  -2   8      354.30      340.60      8.40 o
   5  -2   8      336.09      378.89     10.81 o
   6  -2   8      520.05      552.17     19.18 o
   7  -2   8        3.88       19.69      5.49 o
   8  -2   8      360.43      346.99     14.92 o
   9  -2   8       55.50       55.13      7.43 o
  10  -2   8      176.31      179.57     16.67 o
  11  -2   8       13.60        7.51     10.27 o
 -11  -1   8       79.83       86.08     20.85 o
 -10  -1   8        7.81       16.86      7.72 o
  -9  -1   8       88.09       86.81     12.03 o
  -8  -1   8      925.68      974.78     30.59 o
  -7  -1   8      339.80      346.10     13.57 o
  -6  -1   8     2627.47     2665.15     66.58 o
  -5  -1   8     2473.76     2515.02     53.18 o
  -4  -1   8        0.12        3.45      2.14 o
  -3  -1   8      675.89      563.32     11.29 o
  -2  -1   8     1942.34     2021.52     33.33 o
  -1  -1   8      647.75      637.17     12.40 o
   0  -1   8     4279.84     4043.54     62.08 o
   1  -1   8      239.10      258.05      7.00 o
   2  -1   8        8.36        7.93      2.08 o
   3  -1   8     1484.31     1534.47     23.89 o
   4  -1   8     1007.62     1162.10     21.66 o
   5  -1   8        0.49        2.56      2.96 o
   6  -1   8       33.77       30.40      4.71 o
   7  -1   8      341.73      326.59     12.44 o
   8  -1   8      228.03      216.89      9.22 o
   9  -1   8       12.31       12.82      5.51 o
  10  -1   8      195.04      232.64     22.77 o
  11  -1   8       60.19       60.68     14.77 o
 -11   0   8        0.45        3.12     11.80 o
 -10   0   8       77.80       90.09     13.38 o
  -9   0   8      866.82      865.67     30.64 o
  -8   0   8      132.70      124.95      9.48 o
  -7   0   8      476.83      499.46     15.45 o
  -6   0   8      331.56      338.32     14.53 o
  -5   0   8     1128.50     1129.68     20.84 o
  -4   0   8      336.94      276.63      7.32 o
  -3   0   8      866.42      931.58     19.51 o
  -2   0   8      652.23      689.34     13.67 o
  -1   0   8      557.55      573.58     10.87 o
   0   0   8     2275.57     2206.25     43.12 o
   1   0   8     3204.44     3031.13     47.95 o
   2   0   8      574.47      608.68     13.80 o
   3   0   8     1299.40     1431.99     20.72 o
   4   0   8        0.29        1.72      2.19 o
   5   0   8     1487.80     1454.59     30.35 o
   6   0   8      848.54      851.03     22.03 o
   7   0   8       84.42       87.55      6.43 o
   8   0   8       83.92       70.53      7.02 o
   9   0   8      322.30      311.29     13.81 o
  10   0   8        9.36        6.03      7.92 o
  11   0   8       43.21       28.29      9.82 o
 -11   1   8     1933.79     2108.77    166.28 o
 -10   1   8      166.28      132.74     11.15 o
  -9   1   8       49.85       52.60      7.29 o
  -8   1   8      231.72      231.43     10.54 o
  -7   1   8      207.92      203.69      9.14 o
  -6   1   8      252.80      287.70      9.14 o
  -5   1   8      872.00      974.52     20.78 o
  -4   1   8     1573.26     1672.26     30.55 o
  -3   1   8     1138.88     1153.01     24.04 o
  -2   1   8     4767.21     4949.46     76.49 o
  -1   1   8     7915.96     7379.27    110.85 o
   0   1   8      270.45      260.86      8.08 o
   1   1   8     6820.04     6597.45    110.50 o
   2   1   8      487.73      636.81     14.47 o
   3   1   8      142.64      158.80      7.51 o
   4   1   8      113.97      100.01      5.17 o
   5   1   8        0.09        1.81      2.45 o
   6   1   8     1966.77     1929.99     44.58 o
   7   1   8      264.27      295.60     11.65 o
   8   1   8      405.88      345.02     20.37 o
   9   1   8       22.18       34.45      9.92 o
  10   1   8        4.73       -0.76      9.89 o
  11   1   8      220.81      212.56     16.83 o
 -11   2   8      115.43      105.35     16.16 o
 -10   2   8       34.35       27.32     11.09 o
  -9   2   8      118.00      114.33      8.80 o
  -8   2   8     1208.96     1274.22     32.33 o
  -7   2   8      132.19      133.94      4.75 o
  -6   2   8      175.27      180.25      5.03 o
  -5   2   8      213.47      232.76      6.49 o
  -4   2   8     5796.59     5765.43     81.87 o
  -3   2   8      385.58      448.90     20.46 o
  -2   2   8      495.15      523.72      8.28 o
  -1   2   8      313.13      386.01      8.16 o
   0   2   8        5.57       -1.38      5.20 o
   1   2   8     2125.93     2335.20     47.34 o
   2   2   8      618.96      730.61     15.46 o
   3   2   8     1464.09     1554.22     26.65 o
   4   2   8       90.57       74.08      3.78 o
   5   2   8      220.86      199.79      7.11 o
   6   2   8     1573.97     1568.81     39.01 o
   7   2   8      242.91      218.17     12.66 o
   8   2   8       42.15       31.94      6.43 o
   9   2   8       57.62       55.66      7.10 o
  10   2   8      252.66      238.25     18.76 o
  11   2   8      280.07      296.32     24.32 o
 -11   3   8       28.22       27.84     12.60 o
 -10   3   8      546.08      516.93     33.18 o
  -9   3   8      638.77      650.95     21.13 o
  -8   3   8       28.40       35.26      3.50 o
  -7   3   8     1232.19     1226.05     33.85 o
  -6   3   8      181.14      197.88      8.97 o
  -5   3   8       80.95       75.32      4.73 o
  -4   3   8      796.52      828.83     18.18 o
  -3   3   8      732.29      736.25     16.66 o
  -2   3   8      307.41      354.48      6.35 o
  -1   3   8      361.92      331.84      8.08 o
   0   3   8        7.11       39.39      4.92 o
   1   3   8     2050.33     2085.16     44.86 o
   2   3   8     1121.18     1066.81     31.79 o
   3   3   8      452.13      409.00     14.57 o
   4   3   8     1263.56     1213.75     25.63 o
   5   3   8      892.63      838.97     18.32 o
   6   3   8      529.19      515.60     15.32 o
   7   3   8      187.28      183.90      9.53 o
   8   3   8      315.19      311.57     17.22 o
   9   3   8        0.01        4.25      5.97 o
  10   3   8       58.94       48.83      9.76 o
  11   3   8      130.72       90.18     12.43 o
 -11   4   8       60.43       74.35     17.73 o
 -10   4   8        7.97        9.52      9.49 o
  -9   4   8        0.30       -5.51      6.05 o
  -8   4   8      114.88       99.62      8.32 o
  -7   4   8      144.40      172.07     14.06 o
  -6   4   8     3983.73     4201.50     99.71 o
  -5   4   8       59.07       76.71      7.95 o
  -4   4   8      204.98      196.94      9.00 o
  -3   4   8      701.33      686.60     12.72 o
  -2   4   8        0.66        2.24      1.77 o
  -1   4   8       90.89       91.19      3.78 o
   0   4   8      188.67      175.98      5.72 o
   1   4   8      535.38      660.25     16.40 o
   2   4   8      882.98      852.23     39.68 o
   3   4   8      396.71      365.28     13.92 o
   4   4   8      608.62      591.07     15.09 o
   5   4   8       25.71       30.30      4.75 o
   6   4   8      229.70      258.77     20.55 o
   7   4   8      261.72      263.87     11.92 o
   8   4   8      238.47      215.54     20.31 o
   9   4   8     1211.17     1166.16     51.86 o
  10   4   8      286.47       50.99     22.36 o
 -10   5   8       96.92       95.41     18.05 o
  -9   5   8        8.06       12.39      6.50 o
  -8   5   8     1461.46     1622.42     56.45 o
  -7   5   8      106.35      126.68      8.05 o
  -6   5   8        5.34        8.02      4.03 o
  -5   5   8      364.05      345.89     12.34 o
  -4   5   8      102.26      113.44      6.01 o
  -3   5   8       12.45       22.25      2.48 o
  -2   5   8       64.49       79.84      4.24 o
  -1   5   8     2322.13     2497.87     47.37 o
   0   5   8      285.69      281.71      7.40 o
   1   5   8      887.18      898.33     18.57 o
   2   5   8     1475.00     1641.25     33.43 o
   3   5   8      522.61      533.89     15.72 o
   4   5   8       78.47       83.99      5.63 o
   5   5   8        4.73       12.67      5.80 o
   6   5   8      223.38      253.84     11.98 o
   7   5   8       35.49       30.79      6.04 o
   8   5   8       20.58       19.87      5.82 o
   9   5   8      623.74      711.29     31.22 o
  10   5   8       14.92        0.08     10.79 o
 -10   6   8       49.32       36.27     13.27 o
  -9   6   8       63.14       73.78     17.54 o
  -8   6   8      396.30      369.39     22.40 o
  -7   6   8       54.35       68.51      7.40 o
  -6   6   8       24.00       22.66      5.52 o
  -5   6   8      798.25      849.82     28.09 o
  -4   6   8      261.43      266.04     12.18 o
  -3   6   8       82.98       93.29      4.37 o
  -2   6   8      855.67      874.85     21.18 o
  -1   6   8     1610.65     1651.99     32.70 o
   0   6   8      117.68       86.23      3.86 o
   1   6   8        7.10        7.34      1.65 o
   2   6   8      165.54      181.18      6.25 o
   3   6   8      211.12      206.13      9.90 o
   4   6   8      417.22      420.62     11.60 o
   5   6   8      286.40      270.55     11.58 o
   6   6   8      372.55      371.18     15.25 o
   7   6   8      202.93      229.11     13.12 o
   8   6   8      216.16      212.62     14.03 o
   9   6   8       63.62      100.49     16.32 o
  -9   7   8       28.05       18.74     22.88 o
  -8   7   8        0.00       -4.28      7.17 o
  -7   7   8      211.21      179.11     11.33 o
  -6   7   8      536.92      537.73     18.13 o
  -5   7   8      212.97      207.37      8.82 o
  -4   7   8      144.91      155.74      5.61 o
  -3   7   8       19.42       15.68      2.80 o
  -2   7   8      383.06      407.38     10.52 o
  -1   7   8      148.42      132.59      5.43 o
   0   7   8      687.39      698.15     22.86 o
   1   7   8        0.91        0.72      3.37 o
   2   7   8       33.98       28.99      3.03 o
   3   7   8      444.77      424.97     13.76 o
   4   7   8      741.67      719.92     20.14 o
   5   7   8     1048.44     1070.56     30.76 o
   6   7   8      174.69      143.54      8.50 o
   7   7   8      343.46      359.12     20.93 o
   8   7   8      196.07      221.19     16.83 o
   9   7   8       11.27        0.50     11.24 o
  -8   8   8       56.57       56.66     13.65 o
  -7   8   8      190.43      207.90     17.57 o
  -6   8   8       43.97       43.89      6.93 o
  -5   8   8      143.12      145.02     10.94 o
  -4   8   8      401.84      407.68     12.24 o
  -3   8   8      772.40      807.89     18.10 o
  -2   8   8       50.97       47.41      3.76 o
  -1   8   8      115.31      114.11      6.14 o
   0   8   8      164.24      166.05      6.67 o
   1   8   8      462.59      453.49     16.79 o
   2   8   8      192.73      189.86      7.67 o
   3   8   8      119.67      112.96      5.62 o
   4   8   8       11.49       15.32      2.60 o
   5   8   8      212.58      195.71      9.81 o
   6   8   8        0.16       -6.03      8.89 o
   7   8   8        0.54       13.33      9.53 o
   8   8   8       10.59       25.66     12.16 o
  -7   9   8       87.84       62.14     11.04 o
  -6   9   8       95.44      112.84     12.77 o
  -5   9   8      680.30      573.90     26.28 o
  -4   9   8      816.59      766.85     20.15 o
  -3   9   8      606.80      590.12     17.11 o
  -2   9   8       73.37       57.01      4.48 o
  -1   9   8      332.08      336.16     10.48 o
   0   9   8      311.59      307.40     13.43 o
   1   9   8       62.07       50.74      5.48 o
   2   9   8      390.20      379.79     14.38 o
   3   9   8      284.00      261.19      8.99 o
   4   9   8        0.57       13.65      6.96 o
   5   9   8       24.46       37.99     11.32 o
   6   9   8      331.00      444.80     80.05 o
   7   9   8      349.49      334.92     29.05 o
  -6  10   8        1.95        8.57      7.70 o
  -5  10   8      552.51      483.07     28.87 o
  -4  10   8       18.37        9.89      6.16 o
  -3  10   8      246.81      237.27     15.19 o
  -2  10   8      268.43      250.71     19.16 o
  -1  10   8        4.09        6.85      2.66 o
   0  10   8      390.02      394.12     16.52 o
   1  10   8       12.26       11.48      2.94 o
   2  10   8      383.44      340.13     21.67 o
   3  10   8       26.28       19.99      4.88 o
   4  10   8      144.17      159.10     35.27 o
   5  10   8        5.17        9.86      8.99 o
  -4  11   8     1017.87     1027.43    103.92 o
  -3  11   8      216.02      226.25     21.82 o
  -2  11   8     1095.67     1069.45     62.43 o
  -1  11   8       12.49       -4.56     11.21 o
   0  11   8      170.67      157.45     33.69 o
   1  11   8        5.00       12.44     10.98 o
   2  11   8       13.28       15.59      7.00 o
   3  11   8       98.07       83.20     30.67 o
  -4 -11   9        9.08        3.91     21.26 o
  -3 -11   9        1.35      -13.83     16.04 o
  -2 -11   9        7.19       11.15     10.00 o
  -1 -11   9      178.31      199.72     24.08 o
   0 -11   9       54.80       35.68     11.88 o
   1 -11   9       22.55        9.64     10.50 o
   2 -11   9       30.47       23.14     12.91 o
   3 -11   9      372.94      308.76     41.08 o
   4 -11   9       16.56        2.19     15.57 o
  -6 -10   9      289.76      254.28     16.85 o
  -5 -10   9       13.96       21.57      6.92 o
  -4 -10   9      429.31      440.83     28.21 o
  -3 -10   9        0.91        3.90     14.17 o
  -2 -10   9      100.89      108.69     16.82 o
  -1 -10   9      977.82     1077.81     45.80 o
   0 -10   9        0.13       -2.34      9.02 o
   1 -10   9      164.92      151.33     14.67 o
   2 -10   9       49.88       36.32     11.15 o
   3 -10   9       42.05       48.06     13.93 o
   4 -10   9       11.00        2.54     10.58 o
   5 -10   9       64.45       45.11     12.61 o
   6 -10   9       23.05       22.36     15.14 o
  -7  -9   9       14.78       19.84     11.68 o
  -6  -9   9      100.91       82.47     12.61 o
  -5  -9   9      122.68      125.55     13.93 o
  -4  -9   9      816.51      779.94     34.50 o
  -3  -9   9      218.43      211.31     16.57 o
  -2  -9   9      259.19      260.35     12.42 o
  -1  -9   9      134.89      147.49     17.06 o
   0  -9   9       11.06       20.30      8.88 o
   1  -9   9     1201.50     1290.08     52.69 o
   2  -9   9        0.43        6.09     14.46 o
   3  -9   9      215.85      219.04     11.59 o
   4  -9   9      644.35      616.05     22.13 o
   5  -9   9       71.38       66.21      6.77 o
   6  -9   9        6.97        3.51      5.83 o
   7  -9   9       91.48      105.76     14.07 o
  -8  -8   9        0.32        3.20     11.03 o
  -7  -8   9       18.37       28.36     10.80 o
  -6  -8   9      660.55      664.82     46.76 o
  -5  -8   9      808.05      790.85     30.07 o
  -4  -8   9        0.01        7.69      3.05 o
  -3  -8   9       51.95       57.99      6.03 o
  -2  -8   9      202.91      201.70      9.43 o
  -1  -8   9        0.05        0.50      1.44 o
   0  -8   9      985.04      987.12     24.72 o
   1  -8   9     1175.54     1184.08     30.31 o
   2  -8   9      396.30      422.47     13.80 o
   3  -8   9       25.11       22.60      3.67 o
   4  -8   9      178.39      166.86      8.95 o
   5  -8   9       78.62       78.22      8.43 o
   6  -8   9      298.11      249.60     17.65 o
   7  -8   9        0.90       18.49     10.26 o
   8  -8   9      206.25      210.00     21.83 o
  -9  -7   9       82.99       89.07     16.73 o
  -8  -7   9       25.99       37.83     12.58 o
  -7  -7   9      862.71      898.63     40.57 o
  -6  -7   9      627.12      614.72     25.21 o
  -5  -7   9      372.70      371.49     14.59 o
  -4  -7   9       17.68       26.04      4.88 o
  -3  -7   9      416.88      415.06     12.92 o
  -2  -7   9      675.58      709.11     17.84 o
  -1  -7   9       65.40       74.07      6.24 o
   0  -7   9        0.84       -1.11      1.43 o
   1  -7   9        6.80       17.43      3.11 o
   2  -7   9       65.36       59.20      4.97 o
   3  -7   9       99.37       91.68      4.47 o
   4  -7   9      510.36      510.46     15.60 o
   5  -7   9       24.78       28.55      4.35 o
   6  -7   9      826.57      811.51     25.49 o
   7  -7   9       29.78       24.12     14.48 o
   8  -7   9       81.82       69.69     12.87 o
   9  -7   9      114.83      128.68     18.36 o
 -10  -6   9      184.18      167.86     32.12 o
  -9  -6   9        8.08        1.43     10.40 o
  -8  -6   9     1022.02     1055.02     49.43 o
  -7  -6   9       42.26       39.90      7.27 o
  -6  -6   9      391.54      397.51     15.42 o
  -5  -6   9      439.38      440.66     14.98 o
  -4  -6   9     3423.29     3615.33     99.46 o
  -3  -6   9     1081.09     1104.48     29.00 o
  -2  -6   9       85.92       96.65      5.50 o
  -1  -6   9      744.80      746.64     18.23 o
   0  -6   9        9.82       10.06      2.40 o
   1  -6   9      205.71      200.80      6.63 o
   2  -6   9     1777.86     1739.82     31.28 o
   3  -6   9      177.16      180.09      6.79 o
   4  -6   9     2988.32     3137.59     64.90 o
   5  -6   9     1298.65     1413.86     32.53 o
   6  -6   9      245.17      261.57     11.13 o
   7  -6   9      219.92      217.89     10.86 o
   8  -6   9       52.50       30.08      8.29 o
   9  -6   9       20.20       30.21     19.09 o
 -10  -5   9      764.21      782.55     45.69 o
  -9  -5   9       87.34       76.87     10.13 o
  -8  -5   9      217.98      208.69     12.94 o
  -7  -5   9      143.25      135.43      8.95 o
  -6  -5   9       12.44        5.16      4.68 o
  -5  -5   9      318.88      307.52     10.95 o
  -4  -5   9      576.43      573.89     20.84 o
  -3  -5   9        3.13        1.78      2.52 o
  -2  -5   9       87.94       84.97      3.93 o
  -1  -5   9     2893.71     3006.37     53.35 o
   0  -5   9      155.59      175.39      5.67 o
   1  -5   9      289.71      356.74     11.20 o
   2  -5   9     1151.34     1188.57     22.54 o
   3  -5   9        7.99       12.42      2.95 o
   4  -5   9     2231.35     2342.07     51.68 o
   5  -5   9      255.92      278.48      9.34 o
   6  -5   9       13.08       18.29      3.97 o
   7  -5   9        8.23        5.20      5.43 o
   8  -5   9        8.19       10.34      5.87 o
   9  -5   9       16.62       12.92      6.88 o
  10  -5   9       78.68       73.64     18.24 o
 -10  -4   9      241.91      224.13     19.48 o
  -9  -4   9      291.64      259.63     15.50 o
  -8  -4   9       10.17       12.05     10.28 o
  -7  -4   9     2098.65     2096.00     60.64 o
  -6  -4   9     2701.69     2822.06     82.40 o
  -5  -4   9     1207.05     1251.09     31.93 o
  -4  -4   9       56.17       54.85      4.39 o
  -3  -4   9       61.86       74.18      6.24 o
  -2  -4   9      312.70      387.20     10.33 o
  -1  -4   9     6990.17     7138.63    131.75 o
   0  -4   9      706.70      778.82     16.87 o
   1  -4   9      178.38      182.07      5.23 o
   2  -4   9      538.15      552.52     11.55 o
   3  -4   9      128.49      129.12      5.44 o
   4  -4   9      154.86      152.27      6.02 o
   5  -4   9     1039.10     1062.00     25.21 o
   6  -4   9       60.66       57.22      5.36 o
   7  -4   9      114.96      106.56      9.22 o
   8  -4   9      146.76      145.42      9.92 o
   9  -4   9      497.45      495.71     24.04 o
  10  -4   9       85.14      101.54     12.85 o
 -11  -3   9        0.02        3.38     11.84 o
 -10  -3   9       33.57       23.18      8.44 o
  -9  -3   9      735.38      741.99     46.89 o
  -8  -3   9      632.92      649.19     30.15 o
  -7  -3   9      708.23      682.99     21.94 o
  -6  -3   9      409.09      379.48     13.91 o
  -5  -3   9      985.69     1012.07     23.33 o
  -4  -3   9        0.13        1.96      2.96 o
  -3  -3   9      383.77      398.55      9.95 o
  -2  -3   9      695.42      660.96     23.70 o
  -1  -3   9       14.88       37.14      3.36 o
   0  -3   9     1767.79     2056.09     39.84 o
   1  -3   9     3638.00     3470.12     52.71 o
   2  -3   9     3920.84     4190.12     61.54 o
   3  -3   9      150.77      151.50      5.74 o
   4  -3   9     1639.45     1803.55     33.68 o
   5  -3   9      324.30      347.14     12.14 o
   6  -3   9      409.57      387.76     13.89 o
   7  -3   9       65.21       65.92      6.87 o
   8  -3   9       43.48       28.24      5.75 o
   9  -3   9        2.22       -5.97      5.97 o
  10  -3   9       95.23       96.97     15.49 o
  11  -3   9        6.89       15.00     12.40 o
 -11  -2   9      134.00      114.42     33.65 o
 -10  -2   9       26.04        5.15      8.64 o
  -9  -2   9        1.03        5.27      6.35 o
  -8  -2   9      109.85      109.47      9.68 o
  -7  -2   9      130.52      118.56      9.35 o
  -6  -2   9      848.66      843.16     24.78 o
  -5  -2   9       72.80       75.70      6.25 o
  -4  -2   9      541.36      616.94     16.47 o
  -3  -2   9     4075.92     4422.24     75.77 o
  -2  -2   9      117.39      178.00      6.24 o
  -1  -2   9      925.26      936.76     17.47 o
   0  -2   9     6242.61     6059.70    114.03 o
   1  -2   9        3.85        5.33      2.23 o
   2  -2   9      192.29      244.38      6.78 o
   3  -2   9      809.88      953.81     15.05 o
   4  -2   9      160.89      140.44      6.31 o
   5  -2   9        1.52        7.03      3.04 o
   6  -2   9      176.33      186.49      8.58 o
   7  -2   9     1649.48     1729.34     48.54 o
   8  -2   9      310.55      344.92     16.74 o
   9  -2   9       42.88       19.21     11.18 o
  10  -2   9      274.23      342.57     25.29 o
  11  -2   9       35.63       38.00     12.19 o
 -11  -1   9       48.21       44.53     15.06 o
 -10  -1   9      328.98      348.01     23.82 o
  -9  -1   9      177.20      172.98     22.38 o
  -8  -1   9     1538.57     1596.04     50.06 o
  -7  -1   9       36.32       53.83      5.81 o
  -6  -1   9      265.00      261.99      9.71 o
  -5  -1   9     3024.48     3369.53     81.79 o
  -4  -1   9       64.34       59.93      3.56 o
  -3  -1   9     1304.67     1245.77     21.91 o
  -2  -1   9       97.50      117.33      4.94 o
  -1  -1   9      114.57       74.51      3.04 o
   0  -1   9       38.83       61.14      3.72 o
   1  -1   9      637.54      573.31     10.45 o
   2  -1   9       51.57       53.80      3.10 o
   3  -1   9       45.24       69.18      3.88 o
   4  -1   9     1987.96     1889.73     34.39 o
   5  -1   9     2310.10     2283.13     44.15 o
   6  -1   9       62.70       52.56      5.08 o
   7  -1   9      102.54       98.48      6.85 o
   8  -1   9        2.23        0.76      4.72 o
   9  -1   9      121.10       88.66     17.87 o
  10  -1   9       57.91       79.61     18.65 o
  11  -1   9        2.13        7.46     12.66 o
 -11   0   9        0.07       41.45     26.43 o
 -10   0   9      286.86      278.55     20.22 o
  -9   0   9        4.70        1.81      4.86 o
  -8   0   9        0.63       -1.25      3.84 o
  -7   0   9      252.02      240.44      9.98 o
  -6   0   9      414.58      450.96     12.00 o
  -5   0   9       71.16       80.47      5.06 o
  -4   0   9      290.77      315.71      8.52 o
  -3   0   9      715.04      914.85     18.09 o
  -2   0   9     4701.78     4534.21     75.17 o
  -1   0   9      237.75      245.98      5.46 o
   0   0   9        0.00       -2.10      2.10 o
   1   0   9        4.62       12.09      2.35 o
   2   0   9     6962.66     6845.03     93.78 o
   3   0   9      184.27      209.17      8.09 o
   4   0   9        0.23        1.56      2.23 o
   5   0   9      111.03      133.91      8.11 o
   6   0   9        2.76        0.32      2.94 o
   7   0   9       20.71       22.24      4.10 o
   8   0   9     1001.18      949.88     25.40 o
   9   0   9      138.00      165.24     10.80 o
  10   0   9       89.81       91.26     10.81 o
  11   0   9      117.13      108.96     14.71 o
 -11   1   9      165.98      208.68     33.54 o
 -10   1   9      302.30      315.45     36.91 o
  -9   1   9      290.61      267.36     13.93 o
  -8   1   9      145.92      135.74      7.07 o
  -7   1   9      529.64      572.25     16.02 o
  -6   1   9      435.12      451.80     14.74 o
  -5   1   9      307.71      344.19     12.96 o
  -4   1   9     6473.17     6705.60    101.14 o
  -3   1   9       82.87      109.46      6.39 o
  -2   1   9       63.95       38.15      2.72 o
  -1   1   9     4724.92     5204.82     86.97 o
   0   1   9      279.46      300.36      9.67 o
   1   1   9     2340.72     2688.90     91.29 o
   2   1   9      345.64      361.57      7.17 o
   3   1   9     4261.52     4309.72     70.35 o
   4   1   9      463.49      418.96     10.08 o
   5   1   9      509.46      555.76     14.72 o
   6   1   9      646.33      623.51     18.16 o
   7   1   9      187.13      160.75      7.26 o
   8   1   9      654.55      615.10     24.90 o
   9   1   9      193.77      176.93     15.43 o
  10   1   9        0.11        8.16      7.00 o
  11   1   9       39.06       32.47     11.29 o
 -11   2   9       22.65       14.94     15.23 o
 -10   2   9       21.09       20.83     11.33 o
  -9   2   9       21.96       21.66      2.82 o
  -8   2   9       37.16       33.62      4.94 o
  -7   2   9       85.71       82.64      3.79 o
  -6   2   9        9.81       15.81      1.36 o
  -5   2   9     1008.88     1043.34     22.52 o
  -4   2   9      199.54      265.60      7.99 o
  -3   2   9       25.71       36.09      3.73 o
  -2   2   9     1112.49     1373.38     22.30 o
  -1   2   9      540.18      554.25     10.74 o
   0   2   9     6335.48     6250.55     92.30 o
   1   2   9       42.89       88.08      2.89 o
   2   2   9     1781.31     1959.23     42.68 o
   3   2   9     2547.20     2680.08     53.05 o
   4   2   9       66.99       91.68      4.69 o
   5   2   9      574.26      616.59     16.40 o
   6   2   9      510.15      525.54     15.69 o
   7   2   9      101.34      112.02      7.35 o
   8   2   9        5.41        4.97      5.67 o
   9   2   9       16.47       12.98      7.21 o
  10   2   9      238.38      218.11     20.58 o
  11   2   9      342.03      366.71     40.15 o
 -11   3   9      135.49      151.94     26.82 o
 -10   3   9        2.23        8.87      9.28 o
  -9   3   9        0.59        4.45      6.43 o
  -8   3   9        0.34        6.70      4.45 o
  -7   3   9       62.03       55.76      5.82 o
  -6   3   9     2005.30     2093.75     49.66 o
  -5   3   9      175.69      199.23      8.49 o
  -4   3   9      403.64      396.67     11.44 o
  -3   3   9      125.05      128.20      7.34 o
  -2   3   9     3029.16     3245.25     46.85 o
  -1   3   9     1706.17     1730.62     36.28 o
   0   3   9      183.29      224.22      7.63 o
   1   3   9      610.81      643.65     19.69 o
   2   3   9     1413.33     1685.46     42.09 o
   3   3   9      311.70      368.23     13.48 o
   4   3   9     2617.74     2512.18     49.01 o
   5   3   9      222.25      213.07      7.36 o
   6   3   9      184.55      192.27      7.89 o
   7   3   9      959.54      909.44     27.91 o
   8   3   9       92.62      102.73      8.21 o
   9   3   9     1076.67     1103.93     41.65 o
  10   3   9        0.46        6.59     15.91 o
 -10   4   9      364.26      395.33     27.54 o
  -9   4   9      705.66      718.84     28.57 o
  -8   4   9       12.94       20.29      5.49 o
  -7   4   9      308.15      283.01     11.41 o
  -6   4   9      910.12      961.15     27.01 o
  -5   4   9       23.18       35.58      4.06 o
  -4   4   9        8.49       13.04      3.20 o
  -3   4   9     1275.42     1316.55     25.39 o
  -2   4   9      700.91      799.81     14.04 o
  -1   4   9      475.97      466.06      9.27 o
   0   4   9        8.30        6.36      1.72 o
   1   4   9     4371.37     4535.50    102.54 o
   2   4   9       14.83        8.58      3.87 o
   3   4   9      280.29      329.45     12.50 o
   4   4   9      450.22      473.60     16.43 o
   5   4   9     7649.65     7576.52    199.87 o
   6   4   9     1928.44     1945.35     53.42 o
   7   4   9      984.50      931.32     28.88 o
   8   4   9        9.20        3.20      6.50 o
   9   4   9       25.23       61.20     16.65 o
  10   4   9        8.22        4.36     17.35 o
 -10   5   9       23.38       18.82     10.05 o
  -9   5   9      298.12      317.09     15.78 o
  -8   5   9        1.35        0.41      5.76 o
  -7   5   9      298.23      293.52     14.01 o
  -6   5   9       10.95        7.33      4.05 o
  -5   5   9      368.73      371.06     13.08 o
  -4   5   9     4048.46     4215.54     85.84 o
  -3   5   9     1792.61     1798.11     30.32 o
  -2   5   9        5.15        6.78      1.89 o
  -1   5   9     3659.11     4113.48     68.42 o
   0   5   9       67.69       72.93      4.18 o
   1   5   9      655.41      773.70     19.39 o
   2   5   9       37.69       33.69      3.98 o
   3   5   9       11.41       12.22      4.03 o
   4   5   9        4.46       -0.55      4.25 o
   5   5   9     3152.19     3195.33     70.85 o
   6   5   9        0.16        3.61      2.91 o
   7   5   9      149.38      142.61      8.94 o
   8   5   9       16.12       11.19      8.86 o
  10   5   9       92.63       56.31     20.62 o
 -10   6   9       27.73       70.41     26.81 o
  -9   6   9      341.82      420.01     30.70 o
  -8   6   9       18.03       16.92      7.49 o
  -7   6   9      324.14      354.16     15.41 o
  -6   6   9      149.89      143.99     11.05 o
  -5   6   9       40.32       50.28      6.17 o
  -4   6   9      980.78      971.41     26.58 o
  -3   6   9      881.40      911.62     20.18 o
  -2   6   9       40.67       44.95      3.53 o
  -1   6   9     1908.03     2052.42     36.74 o
   0   6   9      184.96      201.98      8.34 o
   1   6   9       96.32       90.59      3.94 o
   2   6   9       12.78        9.29      3.80 o
   3   6   9     2126.63     2174.02     70.20 o
   4   6   9      733.41      826.76     28.24 o
   5   6   9      354.26      352.20     22.05 o
   6   6   9      871.80      855.84     31.44 o
   7   6   9       33.53       31.38      8.89 o
   8   6   9      518.34      541.67     34.46 o
   9   6   9        5.69       -0.11     10.15 o
  -9   7   9       18.86       26.13     11.83 o
  -8   7   9       24.71       14.29      8.04 o
  -7   7   9       14.82       15.45      6.45 o
  -6   7   9        4.54        3.35      5.75 o
  -5   7   9        0.47        2.56      3.64 o
  -4   7   9      500.72      525.07     16.93 o
  -3   7   9     1378.53     1493.84     36.68 o
  -2   7   9      972.70      975.21     27.63 o
  -1   7   9      498.61      527.11     15.13 o
   0   7   9      327.70      328.37     13.13 o
   1   7   9       64.42       88.62      5.57 o
   2   7   9     3118.07     3288.14    108.33 o
   3   7   9        2.40       12.49      5.46 o
   4   7   9      195.95      179.51     12.42 o
   5   7   9      430.75      439.00     14.89 o
   6   7   9      125.24      112.34      9.22 o
   7   7   9       62.70       52.47     10.00 o
   8   7   9       16.09       23.06     10.72 o
  -8   8   9       26.24       40.86     31.75 o
  -7   8   9      459.06      463.49     29.84 o
  -6   8   9     1029.67     1009.99     34.39 o
  -5   8   9        6.83        9.89      4.41 o
  -4   8   9      101.80       76.34      4.72 o
  -3   8   9      542.70      545.29     13.42 o
  -2   8   9        2.53        4.80      2.76 o
  -1   8   9     1074.23     1121.02     27.19 o
   0   8   9      449.41      415.30     14.14 o
   1   8   9      377.16      375.37     13.69 o
   2   8   9        0.60        3.11      1.52 o
   3   8   9      125.29      107.66     13.88 o
   4   8   9      288.09      305.77     16.88 o
   5   8   9       34.55       23.75      6.29 o
   6   8   9       80.35       88.89     11.12 o
   7   8   9       87.67       96.28     13.74 o
   8   8   9      171.39      154.13     22.39 o
  -7   9   9       39.55       36.20     12.48 o
  -6   9   9        0.91       10.85      9.77 o
  -5   9   9      146.01      135.05     16.29 o
  -4   9   9       53.76       48.03      5.49 o
  -3   9   9      279.40      265.69     10.65 o
  -2   9   9       39.57       45.11      3.89 o
  -1   9   9      488.40      465.92     16.08 o
   0   9   9       92.97       96.98      6.64 o
   1   9   9      258.92      251.95      9.90 o
   2   9   9      588.15      560.60     16.54 o
   3   9   9      665.44      628.89     21.44 o
   4   9   9     1036.96      981.04     55.93 o
   5   9   9       34.58       25.71     10.45 o
   6   9   9      107.52      132.52     17.85 o
  -6  10   9       78.35       55.59     13.33 o
  -5  10   9       31.89       26.83      7.13 o
  -4  10   9      547.79      586.22     36.67 o
  -3  10   9       45.67       41.41      7.38 o
  -2  10   9        8.54        7.15      3.32 o
  -1  10   9      269.70      251.84     15.27 o
   0  10   9      765.46      835.83     30.67 o
   1  10   9      246.43      225.86     14.24 o
   2  10   9      285.77      223.62     20.44 o
   3  10   9      111.14      101.54     13.12 o
   4  10   9       36.22       32.96      9.38 o
   5  10   9      101.69      102.00     15.00 o
  -3  11   9       46.17       43.09     22.83 o
  -2  11   9       48.41       53.25     18.88 o
  -1  11   9      128.45       98.55     13.85 o
   0  11   9      240.37      219.95     23.42 o
   1  11   9      111.90       99.31      8.45 o
   2  11   9       82.71       73.34     10.99 o
   3  11   9        0.90       -7.71      7.71 o
  -3 -11  10       21.26       22.72     17.85 o
  -2 -11  10       12.65        4.44     12.40 o
  -1 -11  10        8.18       22.75     10.40 o
   0 -11  10       32.20       42.44     12.71 o
   1 -11  10       99.54       66.81     11.27 o
   2 -11  10      540.02      641.32     38.53 o
   3 -11  10      150.45      141.83     26.91 o
  -5 -10  10       32.20       66.50     15.68 o
  -4 -10  10      239.95      270.26     31.19 o
  -3 -10  10      124.81      139.75     19.81 o
  -2 -10  10       11.68       26.64     13.50 o
  -1 -10  10       33.98       34.97     11.11 o
   0 -10  10      593.76      641.58     33.19 o
   1 -10  10      111.47      118.32     12.60 o
   2 -10  10       27.52        9.22     10.59 o
   3 -10  10        3.88       12.82     11.39 o
   4 -10  10      225.07      236.71     33.02 o
   5 -10  10       10.94        5.78      4.50 o
  -7  -9  10      188.90      142.57     21.48 o
  -6  -9  10        8.38       15.03      8.90 o
  -5  -9  10        2.53        6.25      6.21 o
  -4  -9  10       66.57       53.75      6.81 o
  -3  -9  10        0.44        3.70      2.49 o
  -2  -9  10        0.57        2.06      2.76 o
  -1  -9  10      369.26      393.04     30.51 o
   0  -9  10      113.58      112.72     14.09 o
   1  -9  10       13.37       30.08      8.34 o
   2  -9  10        0.10        0.27      1.34 o
   3  -9  10      363.76      343.54     13.52 o
   4  -9  10       54.77       55.92      5.89 o
   5  -9  10       25.52       24.35      5.91 o
   6  -9  10       45.35       46.92     11.73 o
   7  -9  10      105.29       97.14     11.37 o
  -8  -8  10       21.01       28.92     21.64 o
  -7  -8  10        6.98       17.76     10.60 o
  -6  -8  10       19.18       30.25     10.89 o
  -5  -8  10      128.66      116.11      7.71 o
  -4  -8  10        0.36        1.53      3.52 o
  -3  -8  10       43.66       43.36      4.65 o
  -2  -8  10     1133.58     1172.28     39.60 o
  -1  -8  10      209.72      242.90      8.90 o
   0  -8  10      738.67      725.94     18.49 o
   1  -8  10     1277.03     1242.44     28.17 o
   2  -8  10      174.93      149.18      7.02 o
   3  -8  10      871.28      855.96     25.11 o
   4  -8  10        3.76        7.33      3.00 o
   5  -8  10       56.29       59.43      5.62 o
   6  -8  10       35.93       25.22      7.33 o
   7  -8  10      627.32      715.32     42.86 o
   8  -8  10        4.81        7.23     16.47 o
  -9  -7  10       82.65       69.02     14.58 o
  -8  -7  10        0.08       -0.71      9.50 o
  -7  -7  10       16.15       17.88      6.37 o
  -6  -7  10       60.26       72.18      8.31 o
  -5  -7  10        0.68       -2.24      3.78 o
  -4  -7  10       59.15       56.49      5.09 o
  -3  -7  10       97.59      108.13      5.76 o
  -2  -7  10      277.78      318.47     10.20 o
  -1  -7  10       13.42       15.84      4.29 o
   0  -7  10       13.62        9.97      3.47 o
   1  -7  10      116.50       93.20      5.97 o
   2  -7  10      150.66      180.93      7.55 o
   3  -7  10      432.95      442.14     12.75 o
   4  -7  10        3.90        5.44      2.86 o
   5  -7  10      816.86      838.03     21.82 o
   6  -7  10      109.48       90.16      9.69 o
   7  -7  10      161.50      176.37     20.11 o
   8  -7  10        0.01        0.33      8.97 o
  -9  -6  10       90.84       86.96     13.18 o
  -8  -6  10       11.72       16.44      6.59 o
  -7  -6  10      363.04      331.05     17.01 o
  -6  -6  10      603.79      581.66     20.09 o
  -5  -6  10      364.90      379.66     15.47 o
  -4  -6  10     1304.52     1448.25     39.45 o
  -3  -6  10      638.46      696.64     20.05 o
  -2  -6  10      905.65      837.47     20.99 o
  -1  -6  10       71.92       55.30      4.81 o
   0  -6  10      307.73      296.69     10.20 o
   1  -6  10      968.90      937.61     28.17 o
   2  -6  10     1072.01     1120.80     24.97 o
   3  -6  10       58.43       69.17      4.20 o
   4  -6  10      551.05      565.91     14.52 o
   5  -6  10     1652.62     1710.36     40.77 o
   6  -6  10        0.06        0.82      3.68 o
   7  -6  10       55.59       45.51      6.25 o
   8  -6  10       11.58        6.56      8.63 o
   9  -6  10        8.80       10.07     10.77 o
 -10  -5  10        1.22        3.65      9.46 o
  -9  -5  10       26.43       23.67      7.44 o
  -8  -5  10       25.60       29.48      7.33 o
  -7  -5  10      720.59      716.84     25.37 o
  -6  -5  10     1032.20     1085.19     33.99 o
  -5  -5  10       58.29       61.47      6.05 o
  -4  -5  10      288.00      274.90     12.00 o
  -3  -5  10       30.35       53.16      4.55 o
  -2  -5  10        7.91        3.49      2.59 o
  -1  -5  10      278.63      278.27     11.99 o
   0  -5  10       80.49       74.84      5.21 o
   1  -5  10      546.71      563.56     12.57 o
   2  -5  10       76.46       84.27      4.24 o
   3  -5  10     1063.34     1064.89     23.96 o
   4  -5  10     2209.35     2169.25     43.25 o
   5  -5  10      965.71      990.61     25.47 o
   6  -5  10        3.38        6.98      4.08 o
   7  -5  10        0.78        8.52      5.84 o
   8  -5  10      695.29      754.43     34.19 o
   9  -5  10      404.73      417.73     61.80 o
  10  -5  10      182.58      118.63     19.21 o
 -10  -4  10      120.44      117.71     15.44 o
  -9  -4  10      235.89      229.44     15.77 o
  -8  -4  10       33.58       26.33      7.03 o
  -7  -4  10      591.77      554.04     21.88 o
  -6  -4  10        3.42        0.85      4.23 o
  -5  -4  10       27.00       25.74      4.46 o
  -4  -4  10       20.36       15.19      3.56 o
  -3  -4  10     1965.28     2140.90     43.04 o
  -2  -4  10     1564.32     1547.52     29.60 o
  -1  -4  10      266.19      287.56      9.28 o
   0  -4  10       46.72       68.99      5.16 o
   1  -4  10      975.85      953.49     16.99 o
   2  -4  10     1137.51     1100.73     22.51 o
   3  -4  10       40.52       49.79      4.02 o
   4  -4  10     1591.18     1645.17     33.39 o
   5  -4  10        0.19       -2.82      3.41 o
   6  -4  10      930.09      899.16     28.28 o
   7  -4  10       63.94       63.88      6.17 o
   8  -4  10      381.26      406.78     20.88 o
   9  -4  10       10.08       11.63     10.11 o
  10  -4  10       67.49       64.77     12.06 o
 -11  -3  10       24.58       13.30     14.45 o
 -10  -3  10      168.51      146.57     14.01 o
  -9  -3  10       42.15       59.14      9.04 o
  -8  -3  10      883.18      933.39     38.68 o
  -7  -3  10       60.94       51.98      6.43 o
  -6  -3  10      383.62      398.75     15.91 o
  -5  -3  10        6.55        6.70      3.02 o
  -4  -3  10       16.61       11.78      3.15 o
  -3  -3  10      524.57      508.65     12.23 o
  -2  -3  10       39.87       82.46      4.65 o
  -1  -3  10      350.14      377.99      7.80 o
   0  -3  10      127.58      162.86      5.43 o
   1  -3  10      231.42      197.89      8.70 o
   2  -3  10      117.77      116.12      7.27 o
   3  -3  10     1015.22     1099.22     17.76 o
   4  -3  10       77.60       91.51      4.88 o
   5  -3  10      406.67      394.81     13.20 o
   6  -3  10        0.47       -1.90      4.08 o
   7  -3  10      182.27      176.29      8.21 o
   8  -3  10        3.12       -1.06      6.05 o
   9  -3  10      169.11      169.02     13.15 o
  10  -3  10      828.20      928.13     49.98 o
 -11  -2  10      565.65      603.72     76.59 o
 -10  -2  10       60.90       66.51     10.09 o
  -9  -2  10      183.26      179.80     21.82 o
  -8  -2  10      152.80      137.80      8.17 o
  -7  -2  10       67.53       83.58      6.60 o
  -6  -2  10      200.05      200.90     11.88 o
  -5  -2  10      549.55      638.54     17.31 o
  -4  -2  10        0.15        8.80      2.85 o
  -3  -2  10      213.86      233.79      7.19 o
  -2  -2  10       27.21       25.98      2.56 o
  -1  -2  10      808.65      731.20     15.76 o
   0  -2  10       17.43       27.13      2.97 o
   1  -2  10        5.43        2.38      3.12 o
   2  -2  10     1054.20     1068.98     22.54 o
   3  -2  10        2.35       -0.45      2.68 o
   4  -2  10     3185.81     3134.73     74.82 o
   5  -2  10       46.80       45.00      4.90 o
   6  -2  10      335.40      322.89     10.92 o
   7  -2  10     2463.86     2434.98     67.21 o
   8  -2  10      758.48      817.50     24.84 o
   9  -2  10       32.46       26.55      7.33 o
  10  -2  10        2.99       12.34     12.74 o
  11  -2  10        0.85        6.07     10.36 o
 -11  -1  10        9.23       -1.52     19.52 o
 -10  -1  10        0.14       27.40     13.79 o
  -9  -1  10      238.61      238.07     26.86 o
  -8  -1  10      143.00      146.33     13.36 o
  -7  -1  10        5.87        0.55      3.36 o
  -6  -1  10      215.58      196.71      9.46 o
  -5  -1  10     2550.82     2680.39     64.33 o
  -4  -1  10      997.60      965.32     19.75 o
  -3  -1  10     1100.36     1104.68     20.07 o
  -2  -1  10       70.77       46.37      3.62 o
  -1  -1  10      715.85      757.30     14.35 o
   0  -1  10      375.68      330.92     10.47 o
   1  -1  10      721.77      725.28     15.06 o
   2  -1  10       98.34       79.89      4.43 o
   3  -1  10      167.52      159.52      7.00 o
   4  -1  10       66.36       54.96      4.60 o
   5  -1  10        5.75        5.29      2.86 o
   6  -1  10     1134.27     1150.91     29.19 o
   7  -1  10      217.25      178.44      9.26 o
   8  -1  10        1.77        7.83      4.97 o
   9  -1  10      303.60      332.28     42.92 o
  10  -1  10       86.22       39.95     15.36 o
  11  -1  10      811.52      839.79     54.40 o
 -11   0  10       73.28       51.23     19.63 o
 -10   0  10      986.69     1082.97     38.69 o
  -9   0  10      159.55      164.37     13.11 o
  -8   0  10       36.86       39.39      4.66 o
  -7   0  10      237.67      255.72      9.54 o
  -6   0  10      131.40      106.15      6.33 o
  -5   0  10       14.69       20.82      3.61 o
  -4   0  10      144.39      147.01      7.38 o
  -3   0  10       11.28       31.13      2.48 o
  -2   0  10      132.63      162.32      4.82 o
  -1   0  10      450.49      397.00      8.23 o
   0   0  10      601.50      591.82     31.84 o
   1   0  10      220.34      182.51      7.83 o
   2   0  10      200.16      202.82      7.18 o
   3   0  10       21.98       33.32     10.99 o
   4   0  10      305.98      327.22      9.25 o
   5   0  10     1986.83     2036.87     47.39 o
   6   0  10      533.31      514.38     15.44 o
   7   0  10      162.96      155.79      7.15 o
   8   0  10      484.18      518.47     18.32 o
   9   0  10     1410.27     1446.48     48.24 o
  10   0  10      115.72      115.05     22.28 o
  11   0  10       37.66       31.79     11.81 o
 -11   1  10       52.29       51.89     12.86 o
 -10   1  10      102.01       86.34      9.27 o
  -9   1  10        4.08       11.83      3.18 o
  -8   1  10        4.51        6.10      3.28 o
  -7   1  10       63.65       58.83      4.82 o
  -6   1  10        2.23        1.33      2.36 o
  -5   1  10      600.26      637.62     15.45 o
  -4   1  10      269.42      324.95      8.88 o
  -3   1  10        7.78        5.46      1.57 o
  -2   1  10     1021.97     1201.94     25.23 o
  -1   1  10     2234.62     2531.98     45.58 o
   0   1  10      100.65       59.87      8.31 o
   1   1  10     9595.97     9699.16    136.05 o
   2   1  10      977.88      997.14     26.28 o
   3   1  10     1147.73     1085.46     19.69 o
   4   1  10        9.69        6.46      2.44 o
   5   1  10       75.47       77.94      4.71 o
   6   1  10     2244.24     2393.69     54.23 o
   7   1  10       25.49       19.38      6.24 o
   8   1  10      181.32      177.51     16.92 o
   9   1  10      593.02      572.95     23.47 o
  10   1  10        9.18       14.29      7.40 o
  11   1  10       39.84       36.31     11.07 o
 -11   2  10        3.22        3.81     17.85 o
 -10   2  10       91.65       77.69     12.10 o
  -9   2  10      529.79      510.70     16.88 o
  -8   2  10      382.15      384.79     12.09 o
  -7   2  10      708.61      734.08     17.89 o
  -6   2  10      177.27      160.71      7.45 o
  -5   2  10       84.03      113.48      4.68 o
  -4   2  10      437.04      457.39     12.60 o
  -3   2  10       19.13       50.28      5.12 o
  -2   2  10      989.15     1166.23     22.44 o
  -1   2  10      131.66      169.57      5.80 o
   0   2  10      439.43      429.34     13.07 o
   1   2  10      173.51      227.13      7.15 o
   2   2  10      111.53      139.38      6.93 o
   3   2  10      902.73      915.21     20.76 o
   4   2  10      631.02      659.27     14.46 o
   5   2  10      472.86      437.94     11.78 o
   6   2  10        0.10       -0.41      2.83 o
   7   2  10      146.56      147.60      9.81 o
   8   2  10      469.77      411.80     18.52 o
   9   2  10        1.23       -5.01      5.01 o
  10   2  10     1648.58     1671.60     76.46 o
 -11   3  10       31.73       32.94     13.38 o
 -10   3  10      131.72      122.68     15.20 o
  -9   3  10      265.91      259.23     21.45 o
  -8   3  10        0.56       -0.71      3.64 o
  -7   3  10      591.41      573.33     18.10 o
  -6   3  10        3.99       24.92      5.19 o
  -5   3  10      285.34      278.03     13.36 o
  -4   3  10      327.66      374.51     10.74 o
  -3   3  10      514.02      477.06     17.67 o
  -2   3  10       46.95       47.18      2.47 o
  -1   3  10     2244.43     2321.81     39.80 o
   0   3  10      282.37      305.83     11.10 o
   1   3  10      766.04      813.40     18.45 o
   2   3  10       36.50       30.19      5.59 o
   3   3  10      321.23      328.95     17.38 o
   4   3  10     5520.94     5304.03    112.24 o
   5   3  10        0.42        3.01      4.79 o
   6   3  10      234.80      222.79     10.23 o
   7   3  10       14.96       21.10      3.81 o
   8   3  10       74.37       64.32      6.36 o
   9   3  10      114.91       55.48     16.06 o
  10   3  10      183.73      209.33     23.42 o
 -10   4  10       89.32       86.97     12.45 o
  -9   4  10       46.47       38.74      6.73 o
  -8   4  10      136.07      146.42     10.91 o
  -7   4  10       63.04       56.81      8.18 o
  -6   4  10      502.58      500.42     17.48 o
  -5   4  10       56.60       61.77      5.01 o
  -4   4  10       74.34       93.08      5.72 o
  -3   4  10     3115.91     3182.89     48.29 o
  -2   4  10      945.30      947.26     14.74 o
  -1   4  10      106.11       89.26      4.22 o
   0   4  10      122.24      135.63      8.81 o
   1   4  10      452.08      538.60     16.63 o
   2   4  10     1746.27     1768.95     41.90 o
   3   4  10      663.32      663.80     21.34 o
   4   4  10      424.00      433.50     17.76 o
   5   4  10      147.79      138.33      7.33 o
   6   4  10      127.41      140.56      7.36 o
   7   4  10      406.30      382.96     18.75 o
   8   4  10      399.94      358.52     45.95 o
   9   4  10      188.91      197.66     35.79 o
  10   4  10        1.10       10.72     12.67 o
 -10   5  10        8.55       18.08     10.21 o
  -9   5  10       80.11       76.45     11.11 o
  -8   5  10      148.43      138.09     11.51 o
  -7   5  10      664.53      704.02     25.74 o
  -6   5  10      318.32      290.38     11.74 o
  -5   5  10      211.49      228.95     12.38 o
  -4   5  10      991.44     1027.39     25.26 o
  -3   5  10       59.41       63.29      3.96 o
  -2   5  10      532.09      610.89     12.70 o
  -1   5  10      359.98      375.50      8.23 o
   0   5  10      143.79      151.79      5.22 o
   1   5  10      266.11      289.99     15.59 o
   2   5  10       20.07       11.28      4.13 o
   3   5  10      410.44      424.29     17.58 o
   4   5  10        2.04        7.92      4.74 o
   5   5  10        4.60       11.46      9.16 o
   6   5  10      431.28      431.70     15.76 o
   7   5  10      207.31      197.76     11.45 o
   8   5  10      119.88      120.91     26.56 o
   9   5  10      217.07       80.57     20.39 o
  -9   6  10      287.95      269.22     19.47 o
  -8   6  10       76.34       71.08     11.94 o
  -7   6  10       10.39       19.70      9.93 o
  -6   6  10      680.53      608.88     23.12 o
  -5   6  10      139.70      159.84      8.13 o
  -4   6  10      110.52      101.35      5.96 o
  -3   6  10       37.35       41.71      3.40 o
  -2   6  10       99.06      116.61      5.23 o
  -1   6  10      127.94      122.30      5.11 o
   0   6  10      950.37      913.58     22.79 o
   1   6  10        0.15        0.74      3.50 o
   2   6  10      551.61      595.46     15.74 o
   3   6  10      501.04      494.84     22.73 o
   4   6  10      526.35      526.51     22.25 o
   5   6  10      284.82      274.94     12.50 o
   6   6  10       16.97       21.97      3.42 o
   7   6  10        8.41       10.32      7.43 o
   8   6  10      381.45      366.36     25.63 o
   9   6  10      177.90      197.92     18.96 o
  -9   7  10      424.12      407.61     38.74 o
  -8   7  10        9.14       16.86      9.99 o
  -7   7  10      147.53      132.04     11.26 o
  -6   7  10       15.52       24.69      5.61 o
  -5   7  10       36.30       25.80      4.65 o
  -4   7  10      705.22      728.98     21.36 o
  -3   7  10       24.20       30.20      3.07 o
  -2   7  10      243.87      274.85     11.81 o
  -1   7  10        0.03       -2.31      2.93 o
   0   7  10      554.98      548.11     18.93 o
   1   7  10       90.42       96.46      5.08 o
   2   7  10       24.25       22.08      6.74 o
   3   7  10      141.19      121.11      7.56 o
   4   7  10        6.21       16.27      5.14 o
   5   7  10      317.93      344.87     18.49 o
   6   7  10      261.16      262.53     14.67 o
   7   7  10      661.77      753.63     32.71 o
   8   7  10       24.72       18.77     10.81 o
  -8   8  10        4.20        3.07     11.77 o
  -7   8  10        4.91        3.16      8.50 o
  -6   8  10       77.78       83.12     16.45 o
  -5   8  10        0.12       -5.00      5.00 o
  -4   8  10       32.98       30.45      3.25 o
  -3   8  10        5.35        2.35      2.52 o
  -2   8  10       12.13       14.05      3.12 o
  -1   8  10      243.64      251.26      8.38 o
   0   8  10       26.59       30.70      4.25 o
   1   8  10      318.48      342.67     11.52 o
   2   8  10       42.22       43.05      6.85 o
   3   8  10      150.14      145.33      8.09 o
   4   8  10      142.52      165.04     11.46 o
   5   8  10       71.88       62.90      8.44 o
   6   8  10      215.61      187.82     16.89 o
   7   8  10       25.27       12.88     10.64 o
  -7   9  10       46.51       22.72     25.94 o
  -6   9  10       86.14      113.09     17.74 o
  -5   9  10       37.72       42.97      7.62 o
  -4   9  10     1451.72     1399.30     47.79 o
  -3   9  10      190.72      190.51      9.53 o
  -2   9  10        0.21        1.56      2.35 o
  -1   9  10        0.26       -2.81      2.81 o
   0   9  10      333.37      351.03     11.76 o
   1   9  10       39.75       38.81      4.37 o
   2   9  10        2.07        6.55      6.91 o
   3   9  10      350.31      348.81     34.91 o
   4   9  10       65.62       54.93     12.22 o
   5   9  10      341.42      326.41     32.94 o
   6   9  10      431.03      482.56     34.63 o
  -5  10  10      251.73      205.40     16.49 o
  -4  10  10       64.02       55.62      9.68 o
  -3  10  10        0.06        6.40      4.50 o
  -2  10  10      372.75      350.74     16.10 o
  -1  10  10        8.34        9.70      5.03 o
   0  10  10      117.93      119.59     11.25 o
   1  10  10       49.24       51.83      8.53 o
   2  10  10       70.17       99.62     11.47 o
   3  10  10      810.72      861.03     54.19 o
   4  10  10       44.71       60.12     10.57 o
   5  10  10      197.24      262.94     25.54 o
  -3  11  10       52.47       58.78     24.48 o
  -2  11  10       50.64       37.42      8.11 o
  -1  11  10      213.95      192.11     32.96 o
   0  11  10        7.62       11.40      6.86 o
   1  11  10      240.67      187.28     15.10 o
   2  11  10      218.44      196.02     15.17 o
  -3 -11  11       47.93       55.11     18.19 o
  -2 -11  11       76.33       64.48     14.38 o
  -1 -11  11      215.17      238.74     17.35 o
   0 -11  11       25.78       27.74     10.54 o
   1 -11  11       86.03      109.21     18.64 o
   2 -11  11      389.85      392.94     36.13 o
  -5 -10  11        0.05       -3.89      4.99 o
  -4 -10  11      148.70      154.05     25.69 o
  -3 -10  11       89.79       93.74      8.34 o
  -2 -10  11       91.30       82.94     33.36 o
  -1 -10  11      110.43      118.60     16.87 o
   0 -10  11      564.84      615.59     28.70 o
   1 -10  11        9.87       15.11     13.44 o
   2 -10  11      130.33      132.69     41.33 o
   3 -10  11      190.50      167.33     22.32 o
   4 -10  11       25.89       18.02     19.27 o
   5 -10  11        0.79        5.08      5.07 o
  -7  -9  11      103.20       84.15     15.53 o
  -6  -9  11        1.00       -7.86      7.86 o
  -5  -9  11        1.60        0.28      7.95 o
  -4  -9  11      110.15      103.79     18.68 o
  -3  -9  11       69.69       69.33      8.56 o
  -2  -9  11        0.07       -0.63      4.30 o
  -1  -9  11      215.36      167.09     11.44 o
   0  -9  11      139.94      130.18      9.51 o
   1  -9  11      152.32      136.02      6.74 o
   2  -9  11        1.04        3.50      3.55 o
   3  -9  11      150.20      155.35      8.95 o
   4  -9  11      247.45      246.39     17.63 o
   5  -9  11      207.12      189.78     14.54 o
   6  -9  11        9.34       10.44      6.20 o
  -8  -8  11        5.41        5.10     11.31 o
  -7  -8  11       23.79        9.81     29.04 o
  -6  -8  11       45.78       22.90     11.66 o
  -5  -8  11      419.84      448.06     21.09 o
  -4  -8  11        0.15        0.13      3.68 o
  -3  -8  11       32.78       28.34      4.54 o
  -2  -8  11       19.16       32.05      3.55 o
  -1  -8  11        0.30        2.79      3.77 o
   0  -8  11        3.59        3.63      2.70 o
   1  -8  11        0.01        2.26      2.34 o
   2  -8  11      779.19      782.35     31.82 o
   3  -8  11      533.76      552.60     18.06 o
   4  -8  11      544.23      561.68     18.11 o
   5  -8  11        7.70        3.98      4.93 o
   6  -8  11        0.03       -4.44      6.51 o
   7  -8  11        1.47      -10.69     21.08 o
  -9  -7  11        6.72       20.34     16.09 o
  -8  -7  11      405.27      390.21     64.31 o
  -7  -7  11       16.86       10.70      8.76 o
  -6  -7  11      947.99     1022.35     55.61 o
  -5  -7  11        1.05        1.22      4.43 o
  -4  -7  11       90.98       64.26      6.80 o
  -3  -7  11       12.06       12.57      3.94 o
  -2  -7  11      446.24      439.80     16.23 o
  -1  -7  11      492.29      489.27     15.07 o
   0  -7  11      197.35      213.28      7.84 o
   1  -7  11       22.15        8.41      2.65 o
   2  -7  11       10.03       10.29      2.84 o
   3  -7  11       36.01       31.63      3.67 o
   4  -7  11       31.65       20.89      3.63 o
   5  -7  11      124.59      142.51      6.98 o
   6  -7  11      131.11      128.97      9.32 o
   7  -7  11       22.37       35.63     11.04 o
   8  -7  11       22.76        9.01     14.69 o
  -9  -6  11       14.75       22.39      9.65 o
  -8  -6  11      508.26      529.12     31.39 o
  -7  -6  11      429.00      400.25     24.00 o
  -6  -6  11       63.31       49.65      8.27 o
  -5  -6  11      100.70      100.90      7.17 o
  -4  -6  11       10.83       20.24      4.43 o
  -3  -6  11     2780.51     2923.59     68.00 o
  -2  -6  11       39.52       43.31      5.01 o
  -1  -6  11      478.61      510.54     16.79 o
   0  -6  11        0.10        7.90      2.59 o
   1  -6  11       14.81       17.01      3.34 o
   2  -6  11       40.23       44.13      3.89 o
   3  -6  11      572.67      601.66     15.71 o
   4  -6  11      860.08      907.90     22.85 o
   5  -6  11      177.09      171.75      9.70 o
   6  -6  11      363.38      376.98     12.83 o
   7  -6  11       37.21       43.09      7.63 o
   8  -6  11      569.93      574.89     32.13 o
   9  -6  11      130.19      124.40     17.60 o
 -10  -5  11        2.89       -1.69      8.03 o
  -9  -5  11       23.78       10.15      7.90 o
  -8  -5  11       56.36       63.81      9.07 o
  -7  -5  11      112.40      137.62     10.43 o
  -6  -5  11      502.49      543.22     18.88 o
  -5  -5  11       23.29       25.60      4.11 o
  -4  -5  11      876.96      885.54     25.58 o
  -3  -5  11      272.16      290.07     11.74 o
  -2  -5  11      446.92      433.73     12.82 o
  -1  -5  11      337.45      336.24      9.40 o
   0  -5  11     1075.25     1095.21     23.27 o
   1  -5  11       56.80       71.33      5.12 o
   2  -5  11      100.88      133.80      5.21 o
   3  -5  11      363.16      339.00     10.61 o
   4  -5  11       66.75       74.26      5.64 o
   5  -5  11      177.20      195.87      7.36 o
   6  -5  11       85.57       86.47      6.85 o
   7  -5  11       81.39       84.08      9.25 o
   8  -5  11       39.53       41.43     11.28 o
   9  -5  11       29.85       22.00     10.04 o
 -10  -4  11      647.42      683.85     37.09 o
  -9  -4  11      967.67      915.80     44.28 o
  -8  -4  11      113.39      106.17      9.75 o
  -7  -4  11       15.75        8.59      8.70 o
  -6  -4  11       68.42       66.29      7.97 o
  -5  -4  11      349.14      366.53     12.06 o
  -4  -4  11      904.80      888.16     24.57 o
  -3  -4  11       60.36       66.34      3.99 o
  -2  -4  11     3254.55     3307.77     65.59 o
  -1  -4  11      233.47      199.66      7.32 o
   0  -4  11       82.01       82.72      4.14 o
   1  -4  11      119.04      136.37      5.74 o
   2  -4  11     1228.06     1364.42     24.26 o
   3  -4  11      133.12      116.53      8.21 o
   4  -4  11        9.31       16.20      3.67 o
   5  -4  11       90.30      118.51      8.23 o
   6  -4  11     1006.66     1054.65     34.77 o
   7  -4  11      100.58      116.17      9.18 o
   8  -4  11       63.65       69.75      9.86 o
   9  -4  11      858.42      973.62     41.99 o
  10  -4  11      103.64       99.56     13.13 o
 -10  -3  11       41.71       22.90     10.33 o
  -9  -3  11       10.23        5.97      6.15 o
  -8  -3  11      126.38      130.52     10.86 o
  -7  -3  11      135.00      118.07      8.20 o
  -6  -3  11        1.13        7.18      4.10 o
  -5  -3  11      651.47      657.89     16.76 o
  -4  -3  11      293.49      290.17      9.82 o
  -3  -3  11       42.94       35.58      3.17 o
  -2  -3  11      527.63      532.66     12.21 o
  -1  -3  11      445.95      459.20     10.90 o
   0  -3  11     1049.37     1190.52     22.95 o
   1  -3  11      259.69      299.06      8.21 o
   2  -3  11     2561.98     2510.65     41.26 o
   3  -3  11       76.15       64.35      4.49 o
   4  -3  11      679.68      705.66     15.41 o
   5  -3  11       71.75       79.27      7.51 o
   6  -3  11       42.54       36.25      4.75 o
   7  -3  11      385.66      359.54     14.44 o
   8  -3  11      186.91      197.73     10.93 o
   9  -3  11       98.78       96.84      9.91 o
  10  -3  11       80.77       66.33     11.36 o
 -11  -2  11       54.50       32.10     16.80 o
 -10  -2  11       74.20       60.61     11.35 o
  -9  -2  11      128.14      130.86      9.14 o
  -8  -2  11      211.56      217.29     13.10 o
  -7  -2  11      411.10      416.28     15.71 o
  -6  -2  11      116.50      152.72      8.33 o
  -5  -2  11       93.15      100.21      6.90 o
  -4  -2  11     3569.51     3600.78     71.19 o
  -3  -2  11      729.49      771.34     16.05 o
  -2  -2  11      925.11      999.49     19.79 o
  -1  -2  11      171.65      168.00      6.41 o
   0  -2  11     2318.90     2190.82     36.71 o
   1  -2  11      427.54      472.06     11.07 o
   2  -2  11     1512.98     1672.96     30.46 o
   3  -2  11       11.56        5.48      3.27 o
   4  -2  11       54.83       58.15      4.37 o
   5  -2  11       83.88       91.24      6.68 o
   6  -2  11      140.32      135.87      7.86 o
   7  -2  11      282.77      276.65     13.10 o
   8  -2  11       77.04       79.41     10.31 o
   9  -2  11      340.84      302.83     22.16 o
  10  -2  11        2.30        0.02     13.51 o
 -11  -1  11       56.83       41.22     10.43 o
 -10  -1  11      143.64      130.40     13.56 o
  -9  -1  11      361.83      339.92     19.98 o
  -8  -1  11      143.45      147.04     13.30 o
  -7  -1  11        0.60        3.73      4.42 o
  -6  -1  11     1022.05     1009.04     29.94 o
  -5  -1  11       41.36       60.00      4.14 o
  -4  -1  11       27.20       42.35      2.92 o
  -3  -1  11      257.31      254.49      6.03 o
  -2  -1  11      177.06      194.47      7.15 o
  -1  -1  11       18.14       19.41      2.50 o
   0  -1  11     3348.64     3584.27     60.10 o
   1  -1  11     8515.43     8928.77    128.39 o
   2  -1  11      385.09      364.60     11.65 o
   3  -1  11     1574.15     1597.10     30.32 o
   4  -1  11        1.19       -2.45      3.35 o
   5  -1  11      197.69      226.09      7.76 o
   6  -1  11     1414.51     1379.82     37.55 o
   7  -1  11      468.13      411.23     16.75 o
   8  -1  11      143.43      160.56      9.57 o
   9  -1  11        9.68       -1.44      7.78 o
  10  -1  11       31.50       24.99     10.91 o
 -11   0  11      242.16      257.92     33.91 o
 -10   0  11        0.97       13.05      7.43 o
  -9   0  11       76.17       70.42     10.56 o
  -8   0  11       16.28       19.08      4.44 o
  -7   0  11     1085.64     1101.20     35.07 o
  -6   0  11      284.47      291.26     11.76 o
  -5   0  11        5.71        2.66      4.84 o
  -4   0  11        7.66       12.51      3.07 o
  -3   0  11      104.40      158.78      5.03 o
  -2   0  11     6276.81     6260.62    104.07 o
  -1   0  11      661.92      808.56     14.60 o
   0   0  11        0.82       -2.69      2.69 o
   1   0  11     1276.63     1315.91     48.85 o
   2   0  11      242.35      279.14     15.23 o
   3   0  11     3192.81     3346.45     59.66 o
   4   0  11       82.10       94.53      5.33 o
   5   0  11      136.86      141.12      7.41 o
   6   0  11       85.75       81.61      5.55 o
   7   0  11       18.03       18.46      4.52 o
   8   0  11       32.86       33.31      6.43 o
   9   0  11       11.82        7.74      7.54 o
  10   0  11       48.97       29.29     17.38 o
 -11   1  11      390.72      362.83     26.10 o
 -10   1  11      286.47      295.31     20.18 o
  -9   1  11      596.42      570.74     24.99 o
  -8   1  11     1019.67     1010.03     30.86 o
  -7   1  11       12.93       18.78      5.10 o
  -6   1  11       13.24       11.10      2.35 o
  -5   1  11       89.93       91.46      4.52 o
  -4   1  11     1531.10     1578.75     34.39 o
  -3   1  11     1034.82     1043.87     17.01 o
  -2   1  11        3.18        1.49      2.35 o
  -1   1  11     3913.64     4302.02     69.25 o
   0   1  11      385.35      447.84     11.73 o
   1   1  11      959.32      933.58     18.33 o
   2   1  11      830.21      782.19     16.39 o
   3   1  11      668.91      733.34     17.18 o
   4   1  11      225.35      212.09      7.27 o
   5   1  11      180.59      161.30      6.77 o
   6   1  11      124.09      143.66      8.18 o
   7   1  11      631.75      704.81     21.09 o
   8   1  11        2.48       -8.29     12.92 o
   9   1  11        1.99        5.09      6.74 o
  10   1  11       20.83        5.81     10.57 o
 -11   2  11       42.34       38.02     14.16 o
 -10   2  11      147.79      142.98     15.49 o
  -9   2  11      208.86      188.17     16.07 o
  -8   2  11       86.95       85.80      4.73 o
  -7   2  11      411.53      413.51     12.02 o
  -6   2  11        0.18       -2.75      2.75 o
  -5   2  11       40.72       36.70      4.83 o
  -4   2  11     2210.54     2252.65     46.55 o
  -3   2  11      152.79      176.84      5.90 o
  -2   2  11       52.65       61.32      3.04 o
  -1   2  11      977.63      884.98     17.09 o
   0   2  11     2015.01     2211.36     41.90 o
   1   2  11      254.32      257.46      8.67 o
   2   2  11      138.72      146.98      9.03 o
   3   2  11      362.34      324.77      8.53 o
   4   2  11     5778.33     5976.71    162.39 o
   5   2  11     1356.82     1375.80     29.50 o
   6   2  11       23.33       26.88      4.17 o
   7   2  11       20.65       14.04      4.61 o
   8   2  11       10.45       11.66      4.68 o
   9   2  11      232.62      212.68     22.30 o
  10   2  11       20.00       -2.88     30.66 o
 -10   3  11      290.92      269.86     21.93 o
  -9   3  11      554.63      520.11     22.39 o
  -8   3  11       13.14       19.53      4.53 o
  -7   3  11      124.35      145.96      8.79 o
  -6   3  11     6061.68     6300.60    142.21 o
  -5   3  11        0.88        7.19      4.07 o
  -4   3  11      234.39      235.83      8.66 o
  -3   3  11      361.50      394.99     10.62 o
  -2   3  11       31.96       29.76      1.95 o
  -1   3  11     1267.61     1320.12     24.38 o
   0   3  11      690.77      712.45     15.10 o
   1   3  11      346.79      344.68     16.64 o
   2   3  11       87.93       76.01      6.76 o
   3   3  11     1228.40     1177.27     48.82 o
   4   3  11     1568.84     1546.06     41.55 o
   5   3  11       65.95       66.47      5.07 o
   6   3  11       70.47       52.24      4.71 o
   7   3  11        0.78       -0.41      3.98 o
   8   3  11      137.28      134.92      8.45 o
   9   3  11      424.36      416.99     39.36 o
  10   3  11      204.90      222.42     29.90 o
 -10   4  11        0.07       -9.75      9.75 o
  -9   4  11      341.73      358.78     18.97 o
  -8   4  11        2.74        2.25      3.94 o
  -7   4  11      287.09      269.96     16.00 o
  -6   4  11     1490.02     1581.07     47.97 o
  -5   4  11       90.43       80.26      8.34 o
  -4   4  11      163.67      157.60      7.64 o
  -3   4  11     3742.73     3901.93     61.35 o
  -2   4  11     1241.10     1289.35     19.18 o
  -1   4  11      269.76      246.51      6.71 o
   0   4  11        2.74        1.78      2.67 o
   1   4  11      265.20      275.75     18.18 o
   2   4  11     1010.45     1004.27     40.48 o
   3   4  11      600.08      603.61     17.87 o
   4   4  11       90.33       94.12      7.54 o
   5   4  11      363.44      319.82     16.97 o
   6   4  11     1792.46     1759.45     83.63 o
   7   4  11       38.59       20.43      5.72 o
   8   4  11        8.82        1.05     16.16 o
   9   4  11       14.55       -1.43     10.35 o
  10   4  11        1.56        2.24     12.59 o
 -10   5  11       42.77       52.56     11.72 o
  -9   5  11       44.67       40.82      9.82 o
  -8   5  11      216.53      245.58     13.46 o
  -7   5  11      517.17      549.17     21.10 o
  -6   5  11       99.58      108.60      7.45 o
  -5   5  11     1742.89     1739.45     44.93 o
  -4   5  11     3449.04     3577.90     78.81 o
  -3   5  11      253.06      255.73      6.70 o
  -2   5  11      336.00      306.21     10.00 o
  -1   5  11        1.43        0.15      2.06 o
   0   5  11     3351.14     3441.25     69.08 o
   1   5  11       33.36       31.85      3.86 o
   2   5  11       25.72       28.04      5.54 o
   3   5  11        0.74        3.38      4.53 o
   4   5  11      273.21      286.01     21.89 o
   5   5  11      313.36      286.10     17.85 o
   6   5  11       25.25       23.05      3.28 o
   7   5  11      812.95      838.95     35.88 o
   8   5  11        0.20       -9.14      9.14 o
   9   5  11      522.53      514.36     55.08 o
  -9   6  11      281.41      280.77     18.96 o
  -8   6  11      383.13      379.21     21.81 o
  -7   6  11      124.81      102.36     10.71 o
  -6   6  11       83.56       74.36      8.22 o
  -5   6  11        1.07       -1.53      3.86 o
  -4   6  11        2.82       10.57      4.11 o
  -3   6  11     1103.57     1183.80     23.47 o
  -2   6  11      259.09      257.75      7.39 o
  -1   6  11     1733.39     1847.49     38.83 o
   0   6  11        8.13       15.32      3.07 o
   1   6  11      152.15      154.04      8.12 o
   2   6  11        4.42       11.35      4.10 o
   3   6  11      112.90       95.29      6.94 o
   4   6  11      337.37      351.84     16.43 o
   5   6  11       37.46       31.12      6.41 o
   6   6  11       70.77       84.15     10.13 o
   7   6  11      928.93      932.30     48.11 o
   8   6  11      142.06      143.57     14.05 o
   9   6  11      397.98      390.63     26.88 o
  -8   7  11       20.36       16.04     10.78 o
  -7   7  11      881.50      980.54     48.86 o
  -6   7  11       76.23       71.15     12.24 o
  -5   7  11      352.40      343.66     25.59 o
  -4   7  11      144.44      145.21      7.13 o
  -3   7  11     1150.24     1213.75     27.20 o
  -2   7  11       52.97       52.18      3.76 o
  -1   7  11       15.54       20.44      4.16 o
   0   7  11       15.92       23.19      2.76 o
   1   7  11      296.85      320.48     13.04 o
   2   7  11     2728.88     2855.81     70.12 o
   3   7  11      727.85      696.80     23.32 o
   4   7  11      119.38      111.02      8.03 o
   5   7  11       81.85       97.48      9.15 o
   6   7  11       11.58       13.89      7.33 o
   7   7  11      170.54      187.85     17.11 o
   8   7  11       42.70       40.13     10.72 o
  -8   8  11       48.28       29.15     13.07 o
  -7   8  11       91.42       78.21     12.98 o
  -6   8  11      599.98      638.22     54.60 o
  -5   8  11       67.46       64.26      8.59 o
  -4   8  11       52.44       59.86      9.18 o
  -3   8  11        0.17        0.11      2.87 o
  -2   8  11      540.73      533.84     16.76 o
  -1   8  11      347.35      356.13     10.58 o
   0   8  11      442.06      410.53     14.95 o
   1   8  11      201.73      172.89     11.70 o
   2   8  11       84.66       77.80      6.21 o
   3   8  11       23.38       24.45      5.72 o
   4   8  11        7.69        5.69      5.20 o
   5   8  11      266.25      261.74     18.86 o
   6   8  11        0.15       10.40     11.77 o
   7   8  11       16.55       24.44     10.87 o
  -6   9  11       29.49       34.04     10.30 o
  -5   9  11      678.09      661.81     30.83 o
  -4   9  11       13.97       15.01      5.60 o
  -3   9  11      544.97      519.74     25.39 o
  -2   9  11        7.94       13.83      3.53 o
  -1   9  11      200.57      208.49      8.90 o
   0   9  11     1275.44     1278.35     36.02 o
   1   9  11      213.60      208.91     11.44 o
   2   9  11      273.55      245.28     20.39 o
   3   9  11      621.99      711.03     38.25 o
   4   9  11      142.01      134.66     14.87 o
   5   9  11      130.97      146.02     15.32 o
   6   9  11      308.09      279.87     47.11 o
  -5  10  11        3.75        4.10      7.20 o
  -4  10  11      106.38       99.68     12.74 o
  -3  10  11      312.47      280.19     15.73 o
  -2  10  11      837.08      894.95     42.23 o
  -1  10  11        2.13        0.12      5.72 o
   0  10  11      339.23      339.49     22.96 o
   1  10  11      143.63      104.26     13.86 o
   2  10  11       63.33       62.50     11.01 o
   3  10  11       41.83       35.86      8.08 o
   4  10  11        0.58       -3.55     11.25 o
  -2  11  11        1.72       -2.30      9.29 o
  -1  11  11        5.72        9.67      4.22 o
   0  11  11        1.81       -2.74      5.69 o
   1  11  11      418.46      364.44     22.09 o
  -2 -11  12      297.37      332.32     25.23 o
  -1 -11  12      193.71      170.79     17.97 o
   0 -11  12       44.97       47.15     11.44 o
   1 -11  12        5.70       -6.91     23.27 o
   2 -11  12      331.81      366.17     34.84 o
  -5 -10  12       71.72       55.19     12.63 o
  -4 -10  12      151.76      145.40     12.90 o
  -3 -10  12      161.15      151.06     11.60 o
  -2 -10  12       46.55       28.29     12.77 o
  -1 -10  12       92.10       81.10     13.64 o
   0 -10  12        0.90      -11.20     11.20 o
   1 -10  12        8.52        8.58     13.34 o
   2 -10  12      260.99      281.46     23.47 o
   3 -10  12      205.92      202.09     22.31 o
   4 -10  12       17.92       21.16      3.89 o
  -6  -9  12      180.06      184.11     16.39 o
  -5  -9  12        6.10        4.64      7.14 o
  -4  -9  12      120.03      129.30     12.00 o
  -3  -9  12      110.39      113.21     13.74 o
  -2  -9  12        7.14        7.31      2.76 o
  -1  -9  12      134.52      122.53      7.51 o
   0  -9  12     1491.71     1473.82     55.98 o
   1  -9  12      251.03      228.20      9.91 o
   2  -9  12      133.72      150.08      7.84 o
   3  -9  12      395.68      405.94     19.66 o
   4  -9  12      216.41      212.27     17.49 o
   5  -9  12      266.38      278.72     20.09 o
   6  -9  12      133.99      127.92     16.57 o
  -7  -8  12       21.12       13.50     18.27 o
  -6  -8  12      443.72      457.17     28.49 o
  -5  -8  12        8.40       15.06      7.08 o
  -4  -8  12       73.57       77.30      5.66 o
  -3  -8  12       25.40       26.56      6.67 o
  -2  -8  12      500.75      505.33     16.96 o
  -1  -8  12       88.84      117.96      6.80 o
   0  -8  12       21.55       21.32      3.26 o
   1  -8  12      125.11      117.12      7.47 o
   2  -8  12      423.06      450.78     14.82 o
   3  -8  12      958.55     1011.46     30.40 o
   4  -8  12       16.26       18.42      4.62 o
   5  -8  12      212.01      192.24     16.90 o
   6  -8  12       40.48       42.57      9.57 o
   7  -8  12       28.53       15.93      9.33 o
  -8  -7  12        5.49        3.47      9.49 o
  -7  -7  12        7.03       14.79      8.29 o
  -6  -7  12       34.39       41.69      8.44 o
  -5  -7  12       17.18       14.48      4.47 o
  -4  -7  12        8.63        7.23      3.70 o
  -3  -7  12      125.00      143.92      6.61 o
  -2  -7  12      485.74      543.56     17.57 o
  -1  -7  12        0.16        0.62      2.74 o
   0  -7  12      225.43      230.62      8.64 o
   1  -7  12     1391.46     1539.28     42.05 o
   2  -7  12      225.16      204.60      9.39 o
   3  -7  12        7.09       10.26      3.34 o
   4  -7  12       58.62       55.72      5.52 o
   5  -7  12      184.40      178.41     10.44 o
   6  -7  12      455.30      431.92     21.84 o
   7  -7  12      189.82      215.47     29.53 o
   8  -7  12        0.17       12.10     17.54 o
  -9  -6  12       27.44       24.55     10.59 o
  -8  -6  12        1.52        3.14      8.14 o
  -7  -6  12       77.46       83.82     10.01 o
  -6  -6  12        9.27       11.49      5.58 o
  -5  -6  12       16.18       10.82      4.52 o
  -4  -6  12     1454.81     1490.49     43.34 o
  -3  -6  12     2106.63     2172.07     59.36 o
  -2  -6  12        9.89       12.61      3.23 o
  -1  -6  12     1419.42     1424.63     34.52 o
   0  -6  12      318.63      333.29      9.08 o
   1  -6  12      310.50      357.13     12.29 o
   2  -6  12       91.85      104.96      5.20 o
   3  -6  12      726.68      713.53     18.02 o
   4  -6  12     1663.35     1658.69     40.48 o
   5  -6  12       46.88       42.77      5.07 o
   6  -6  12       28.99       21.93      6.17 o
   7  -6  12        0.14       -2.49      5.65 o
   8  -6  12       22.89       30.31      9.53 o
   9  -6  12        0.89       -9.57     14.59 o
 -10  -5  12        0.46       11.59     12.45 o
  -9  -5  12      466.62      453.36     30.76 o
  -8  -5  12        2.51        4.72      7.01 o
  -7  -5  12      344.15      320.98     16.91 o
  -6  -5  12      869.07      913.87     25.79 o
  -5  -5  12      221.44      202.60      9.02 o
  -4  -5  12       21.15       24.53      3.88 o
  -3  -5  12      247.10      254.58      9.08 o
  -2  -5  12        0.38        1.99      3.34 o
  -1  -5  12      186.12      221.86      8.66 o
   0  -5  12       36.26       38.10      3.87 o
   1  -5  12      230.22      200.19      7.74 o
   2  -5  12       23.33       25.41      5.49 o
   3  -5  12     1228.93     1271.70     31.52 o
   4  -5  12       12.02       23.94      3.50 o
   5  -5  12       47.88       57.96      5.63 o
   6  -5  12        8.43        7.22      5.76 o
   7  -5  12       30.07       32.04      8.63 o
   8  -5  12      275.09      298.77     20.65 o
   9  -5  12       29.91        9.45      9.80 o
 -10  -4  12       75.60       73.56     13.04 o
  -9  -4  12       21.69       21.00     10.06 o
  -8  -4  12      122.55      124.43     12.42 o
  -7  -4  12        2.42        2.04      9.27 o
  -6  -4  12      304.44      339.34     12.74 o
  -5  -4  12     1495.36     1476.48     47.04 o
  -4  -4  12        9.47       11.64      3.02 o
  -3  -4  12      278.11      279.57      8.85 o
  -2  -4  12      378.98      411.19     10.84 o
  -1  -4  12       77.37       82.60      5.09 o
   0  -4  12       59.61       66.83      4.09 o
   1  -4  12       15.19        9.70      3.15 o
   2  -4  12     4115.30     4094.45     70.49 o
   3  -4  12       71.02       71.76      4.99 o
   4  -4  12       78.07       64.10      6.49 o
   5  -4  12     1108.72     1064.40     24.47 o
   6  -4  12        3.09        1.71      4.39 o
   7  -4  12      489.12      516.20     22.30 o
   8  -4  12      402.83      393.39     18.97 o
   9  -4  12        0.09        6.80     10.91 o
  10  -4  12        6.68        7.14     13.59 o
 -10  -3  12      363.51      334.20     24.63 o
  -9  -3  12      176.15      172.16     16.46 o
  -8  -3  12      834.00      851.43     34.86 o
  -7  -3  12     1322.01     1289.44     41.78 o
  -6  -3  12     1465.89     1560.66     51.67 o
  -5  -3  12      147.10      142.15      6.88 o
  -4  -3  12      184.81      177.18      6.73 o
  -3  -3  12       11.63       19.26      3.15 o
  -2  -3  12      398.26      412.09     14.56 o
  -1  -3  12      892.85      775.45     20.98 o
   0  -3  12       88.53       74.23      4.48 o
   1  -3  12        8.53        7.56      2.67 o
   2  -3  12       81.39       66.86      4.04 o
   3  -3  12      221.41      251.73      7.74 o
   4  -3  12      124.18      133.32      6.53 o
   5  -3  12       87.17       78.48      5.99 o
   6  -3  12      559.53      589.57     23.84 o
   7  -3  12      652.02      631.81     21.64 o
   8  -3  12      206.77      192.74     11.24 o
   9  -3  12      297.36      304.44     33.83 o
  10  -3  12       33.00       44.32     12.93 o
 -11  -2  12       40.34       72.39     14.40 o
 -10  -2  12        1.98        6.42      9.76 o
  -9  -2  12       16.55        8.42      7.96 o
  -8  -2  12      379.21      342.05     20.80 o
  -7  -2  12       22.66       23.43      5.33 o
  -6  -2  12      629.85      669.93     20.88 o
  -5  -2  12      332.00      389.89     11.32 o
  -4  -2  12      911.24      952.11     20.53 o
  -3  -2  12      407.18      412.83     14.07 o
  -2  -2  12      992.97     1004.01     24.07 o
  -1  -2  12      245.01      205.94      6.33 o
   0  -2  12      388.27      382.65      9.36 o
   1  -2  12      816.90      907.17     17.07 o
   2  -2  12        3.29        8.69      3.35 o
   3  -2  12      238.67      225.43      7.12 o
   4  -2  12     1330.54     1314.08     35.17 o
   5  -2  12       58.71       59.47      5.34 o
   6  -2  12     1353.51     1422.46     44.62 o
   7  -2  12      652.29      625.57     31.91 o
   8  -2  12      382.40      347.67     17.63 o
   9  -2  12       32.82       23.78      9.65 o
  10  -2  12       11.41       17.15     11.78 o
 -11  -1  12       57.25       69.48     20.26 o
 -10  -1  12       36.12       43.04     11.25 o
  -9  -1  12       27.23       24.71      6.83 o
  -8  -1  12     1248.76     1218.21     49.08 o
  -7  -1  12       20.44       18.82      5.07 o
  -6  -1  12      453.38      496.40     16.19 o
  -5  -1  12      216.62      230.45      8.36 o
  -4  -1  12      268.32      297.58      7.41 o
  -3  -1  12        2.95       11.43      2.55 o
  -2  -1  12     1532.17     1509.86     34.07 o
  -1  -1  12     5853.28     6126.46     93.65 o
   0  -1  12       12.46        6.65      2.25 o
   1  -1  12      286.62      289.76      8.71 o
   2  -1  12      152.39      143.97      8.48 o
   3  -1  12        1.61        9.78      4.53 o
   4  -1  12       34.09       35.01      5.09 o
   5  -1  12      442.29      428.61     17.57 o
   6  -1  12        2.93        9.87      4.00 o
   7  -1  12      378.98      314.97     15.85 o
   8  -1  12      265.22      283.05     20.25 o
   9  -1  12      123.57       94.44     10.78 o
  10  -1  12        3.68        7.39      9.57 o
 -11   0  12        0.13        6.28     15.59 o
 -10   0  12     1211.88     1153.72     64.11 o
  -9   0  12       90.20      101.43     12.43 o
  -8   0  12      695.89      699.65     27.58 o
  -7   0  12       10.55        3.78      3.74 o
  -6   0  12       36.25       35.45      4.32 o
  -5   0  12     1841.94     1876.56     45.53 o
  -4   0  12      379.65      440.70     11.74 o
  -3   0  12        3.48        9.42      2.48 o
  -2   0  12        9.31       10.84      2.43 o
  -1   0  12     1300.55     1370.31     21.11 o
   0   0  12        2.44        2.70      2.68 o
   1   0  12       48.57       74.39      8.08 o
   2   0  12      304.01      257.71      8.54 o
   3   0  12      411.72      448.75     10.94 o
   4   0  12      174.21      166.86      8.82 o
   5   0  12      344.24      333.36     15.95 o
   6   0  12        4.58        6.72      4.28 o
   7   0  12      104.45      141.05      9.38 o
   8   0  12      230.21      227.79     18.62 o
   9   0  12        9.10       11.68      7.43 o
  10   0  12      787.65      916.45     57.46 o
 -11   1  12       38.90       58.10     22.94 o
 -10   1  12       11.10       17.11     13.99 o
  -9   1  12        8.04       10.88      5.33 o
  -8   1  12       69.31       72.70      9.22 o
  -7   1  12      407.79      416.66     13.49 o
  -6   1  12      106.39      112.65      5.14 o
  -5   1  12        2.67        5.60      2.12 o
  -4   1  12      170.22      166.96      9.02 o
  -3   1  12     1140.85     1281.10     21.95 o
  -2   1  12      687.29      721.95     14.05 o
  -1   1  12     1409.55     1413.49     25.00 o
   0   1  12     1322.01     1369.21     40.48 o
   1   1  12     2751.60     2886.82     48.89 o
   2   1  12      661.77      570.55     12.31 o
   3   1  12       90.99       82.65      5.28 o
   4   1  12      396.42      365.17     12.75 o
   5   1  12      318.24      348.64     12.74 o
   6   1  12       27.59       28.87      6.55 o
   7   1  12      179.66      142.70     13.60 o
   8   1  12      191.47      207.11     11.72 o
   9   1  12      660.56      639.98     28.61 o
  10   1  12      137.18      156.34     17.01 o
 -10   2  12        8.50       10.21     10.55 o
  -9   2  12       18.94       20.42      6.27 o
  -8   2  12       69.22       68.77      6.34 o
  -7   2  12     2836.49     2939.27     76.48 o
  -6   2  12      608.69      592.51     19.42 o
  -5   2  12      352.46      330.21     11.95 o
  -4   2  12     1704.69     1713.16     41.82 o
  -3   2  12      569.46      553.35     19.67 o
  -2   2  12       45.45       48.09      3.59 o
  -1   2  12       44.96       28.74      4.07 o
   0   2  12      322.19      275.77     12.11 o
   1   2  12      381.46      399.73      9.88 o
   2   2  12      142.44      159.29      6.32 o
   3   2  12      962.58      987.78     21.00 o
   4   2  12      238.70      257.96     12.83 o
   5   2  12     2185.82     2197.90     53.03 o
   6   2  12        9.82       20.64     11.52 o
   7   2  12      495.31      469.57     17.61 o
   8   2  12      594.03      572.34     27.10 o
   9   2  12        6.92       16.91      9.65 o
  10   2  12        7.33       30.59     11.52 o
 -10   3  12      184.15      198.61     26.62 o
  -9   3  12      587.21      595.03     30.50 o
  -8   3  12       48.30       46.46      8.27 o
  -7   3  12      128.40      124.60      8.43 o
  -6   3  12      859.31      914.77     27.37 o
  -5   3  12      297.43      325.42     12.15 o
  -4   3  12     2746.77     2866.40     73.70 o
  -3   3  12      454.90      458.60     11.45 o
  -2   3  12       12.80        6.18      2.27 o
  -1   3  12      532.76      496.41     14.37 o
   0   3  12     1539.13     1542.72     32.62 o
   1   3  12     2908.18     3011.61     67.75 o
   2   3  12      100.34      104.76      8.82 o
   3   3  12       10.16       13.43      6.93 o
   4   3  12     2614.03     2471.01     71.85 o
   5   3  12       40.47       32.97      7.86 o
   6   3  12      310.53      297.29     11.45 o
   7   3  12       29.45       10.48      5.00 o
   8   3  12      237.11      209.05     17.44 o
   9   3  12      122.09      100.36     15.79 o
  10   3  12      131.07      115.36     12.45 o
 -10   4  12       15.97       21.52     11.91 o
  -9   4  12      168.61      131.50     22.08 o
  -8   4  12        8.22        9.15      7.39 o
  -7   4  12      185.89      191.65     10.60 o
  -6   4  12      860.73      921.35     24.86 o
  -5   4  12      143.08      146.38      7.45 o
  -4   4  12        0.02       -0.07      3.60 o
  -3   4  12     3228.62     3304.37     51.94 o
  -2   4  12     3822.80     3870.37     70.80 o
  -1   4  12      326.84      332.59      7.96 o
   0   4  12        7.30       10.53      2.35 o
   1   4  12        4.37        0.60      4.09 o
   2   4  12       19.77       32.05      6.64 o
   3   4  12     2204.01     2287.79     56.82 o
   4   4  12        2.68       -1.50      6.94 o
   5   4  12        5.25       -2.62      6.48 o
   6   4  12      141.20      123.07     24.58 o
   7   4  12       72.31       69.08      8.09 o
   8   4  12       55.75       45.68     11.16 o
   9   4  12        0.74      -11.22     14.22 o
  -9   5  12       15.33       25.53     10.69 o
  -8   5  12      763.47      830.82     45.40 o
  -7   5  12       43.02       37.95      8.40 o
  -6   5  12      435.08      443.08     18.54 o
  -5   5  12       21.00       16.81      4.96 o
  -4   5  12        9.68       16.58      4.65 o
  -3   5  12      760.76      748.73     20.66 o
  -2   5  12     3835.79     3912.18     58.10 o
  -1   5  12      313.81      309.12     11.33 o
   0   5  12       83.53       82.57      5.72 o
   1   5  12      592.94      630.13     22.87 o
   2   5  12      498.21      481.40     20.00 o
   3   5  12      128.11      147.95      9.18 o
   4   5  12      942.17      987.30     34.94 o
   5   5  12      127.37       91.84     15.60 o
   6   5  12       57.17       41.13      9.71 o
   7   5  12      851.36      932.72     74.89 o
   8   5  12       26.60       15.24     17.56 o
   9   5  12        8.03        3.05     11.72 o
  -9   6  12       58.14       43.67     11.66 o
  -8   6  12       76.90       81.37     12.25 o
  -7   6  12      231.12      223.35     13.50 o
  -6   6  12       44.24       37.52      6.49 o
  -5   6  12      352.25      331.75     16.10 o
  -4   6  12     2143.21     2290.71     59.47 o
  -3   6  12      118.53      117.46      4.44 o
  -2   6  12       12.50       14.93      2.86 o
  -1   6  12      451.82      496.25     13.49 o
   0   6  12      197.50      190.40      7.97 o
   1   6  12     1839.36     1818.14     53.06 o
   2   6  12       45.98       50.09      6.47 o
   3   6  12      125.05      118.56      7.61 o
   4   6  12      847.65      936.45     37.92 o
   5   6  12      539.27      516.13     23.75 o
   6   6  12       20.61       33.29     14.76 o
   7   6  12       18.31       29.11     11.22 o
   8   6  12      427.30      433.79     26.84 o
  -8   7  12        0.14       -8.15     12.80 o
  -7   7  12        0.57        9.90      7.53 o
  -6   7  12      751.91      785.89     29.50 o
  -5   7  12     1267.30     1423.93     48.73 o
  -4   7  12      235.02      236.81     12.37 o
  -3   7  12      276.33      276.65      7.98 o
  -2   7  12        0.13        1.74      2.75 o
  -1   7  12     1023.06     1066.35     26.50 o
   0   7  12       35.98       35.91      2.93 o
   1   7  12        9.83       17.29      4.36 o
   2   7  12      301.48      297.05     11.64 o
   3   7  12      731.43      751.03     23.87 o
   4   7  12       13.31        6.32      6.32 o
   5   7  12      224.84      235.27     15.71 o
   6   7  12       58.12       56.05      8.71 o
   7   7  12       20.15       15.38      9.74 o
   8   7  12      149.48      101.76     28.15 o
  -7   8  12      201.66      195.92     19.91 o
  -6   8  12      596.90      514.28     45.87 o
  -5   8  12       19.39       23.30      6.11 o
  -4   8  12       11.13        9.40      3.89 o
  -3   8  12        0.72        4.70      2.92 o
  -2   8  12        0.10       -0.20      3.50 o
  -1   8  12       19.74       12.51      3.14 o
   0   8  12        3.06        4.35      2.69 o
   1   8  12     1641.80     1808.27     56.82 o
   2   8  12      611.96      611.02     25.16 o
   3   8  12     1153.00     1236.69     39.17 o
   4   8  12      208.80      202.81     16.93 o
   5   8  12      151.77      147.76     14.37 o
   6   8  12      447.74      443.06     45.34 o
   7   8  12      101.03       89.29     15.96 o
  -6   9  12        0.27       16.17      8.94 o
  -5   9  12      188.40      163.21     12.72 o
  -4   9  12        0.08       -0.41      5.51 o
  -3   9  12      422.80      416.96     23.33 o
  -2   9  12       77.73       68.90      7.85 o
  -1   9  12      282.22      298.27     12.92 o
   0   9  12      554.50      538.26     22.18 o
   1   9  12       74.75       60.26      9.28 o
   2   9  12       12.60       16.05      7.58 o
   3   9  12      277.98      286.36     28.89 o
   4   9  12      183.11      174.16     25.50 o
   5   9  12       70.41       22.52     27.67 o
  -4  10  12       54.76       21.35      9.22 o
  -3  10  12      139.93      152.12     24.75 o
  -2  10  12       80.84       69.32     10.51 o
  -1  10  12      231.64      281.44     23.21 o
   0  10  12       90.13      101.19     11.17 o
   1  10  12        6.52        8.78      6.37 o
   2  10  12       49.80       48.78      9.71 o
   3  10  12       87.60       88.99     14.71 o
   4  10  12      245.99      192.54     18.47 o
   0 -11  13       43.19       82.60     17.61 o
  -4 -10  13      103.30       83.70     12.86 o
  -3 -10  13      114.35      109.35     13.21 o
  -2 -10  13       80.99       71.88      6.59 o
  -1 -10  13      195.98      217.15     20.78 o
   0 -10  13      642.55      689.49     40.03 o
   1 -10  13      220.89      210.02     41.24 o
   2 -10  13      170.34      175.77     22.54 o
   3 -10  13      280.79      243.48     24.11 o
   4 -10  13      136.17      138.62     10.73 o
  -6  -9  13        5.56       -1.27      8.46 o
  -5  -9  13      419.94      406.84     26.25 o
  -4  -9  13      575.44      554.63     29.80 o
  -3  -9  13      287.67      260.38     21.52 o
  -2  -9  13        9.31        8.47      4.16 o
  -1  -9  13      104.37       86.22      7.89 o
   0  -9  13       27.32       30.19      3.64 o
   1  -9  13      190.02      182.20      8.16 o
   2  -9  13      216.72      201.31     15.10 o
   3  -9  13      270.76      227.92     14.32 o
   4  -9  13      182.59      195.65     14.13 o
   5  -9  13      200.08      205.62     17.01 o
   6  -9  13       60.10       52.35     11.38 o
  -7  -8  13       61.44       77.65     12.53 o
  -6  -8  13      133.71      151.10     17.59 o
  -5  -8  13     1270.84     1337.85     63.94 o
  -4  -8  13      286.54      276.30     19.82 o
  -3  -8  13      366.95      341.74     11.74 o
  -2  -8  13        7.47        4.00      3.16 o
  -1  -8  13       34.16       38.84      3.84 o
   0  -8  13      960.03      974.17     31.26 o
   1  -8  13      160.25      156.16      8.18 o
   2  -8  13       25.36       17.13      3.98 o
   3  -8  13      418.27      444.18     17.88 o
   4  -8  13      546.66      590.85     27.84 o
   5  -8  13       61.04       46.49      8.77 o
   6  -8  13      325.64      323.20     20.69 o
   7  -8  13        5.56       -3.01      9.40 o
  -8  -7  13       63.75       65.69     13.78 o
  -7  -7  13       39.14       44.26     11.90 o
  -6  -7  13        4.59        1.18      5.51 o
  -5  -7  13        9.66       17.77      5.03 o
  -4  -7  13      124.64      126.27      6.90 o
  -3  -7  13      131.86      148.77      7.50 o
  -2  -7  13     3262.49     3200.01     67.17 o
  -1  -7  13     1146.07     1023.30     36.56 o
   0  -7  13      277.83      296.33     11.93 o
   1  -7  13      168.09      154.98      6.85 o
   2  -7  13       58.68       58.30      5.23 o
   3  -7  13       20.61       23.20      5.59 o
   4  -7  13      259.31      283.40      9.56 o
   5  -7  13      122.09      114.21      8.48 o
   6  -7  13        1.41        1.88      6.67 o
   7  -7  13      299.46      309.81     23.11 o
   8  -7  13       51.65       36.66     12.59 o
  -9  -6  13       35.92       33.92     12.02 o
  -8  -6  13       95.78       74.63      9.83 o
  -7  -6  13      686.35      694.86     33.78 o
  -6  -6  13        0.07       -1.30      4.56 o
  -5  -6  13      147.11      137.83      8.78 o
  -4  -6  13      373.92      391.01     14.78 o
  -3  -6  13     1783.11     1750.39     46.10 o
  -2  -6  13      685.59      768.36     20.75 o
  -1  -6  13     1001.89     1058.03     28.26 o
   0  -6  13        1.07        1.37      2.98 o
   1  -6  13      376.40      426.45     15.49 o
   2  -6  13      110.48      118.85      7.98 o
   3  -6  13       53.86       55.10      4.98 o
   4  -6  13      254.62      241.04     11.39 o
   5  -6  13      179.23      162.07     12.30 o
   6  -6  13      180.10      174.95     10.92 o
   7  -6  13      121.84      136.99     13.33 o
   8  -6  13      272.00      226.23     23.26 o
  -9  -5  13       44.01       32.03     11.95 o
  -8  -5  13       33.78       32.59      8.53 o
  -7  -5  13      579.01      605.60     35.77 o
  -6  -5  13      209.27      244.71     11.59 o
  -5  -5  13        0.93        2.62      3.38 o
  -4  -5  13     1393.32     1465.98     35.18 o
  -3  -5  13      645.77      658.47     18.10 o
  -2  -5  13        0.94        1.97      3.24 o
  -1  -5  13       26.12       30.55      3.72 o
   0  -5  13     1288.55     1258.12     30.77 o
   1  -5  13      529.46      598.91     16.18 o
   2  -5  13      916.52      865.00     23.38 o
   3  -5  13       92.33       83.50      5.28 o
   4  -5  13      556.78      569.82     14.38 o
   5  -5  13      133.97      120.13      6.66 o
   6  -5  13        9.17        4.55      8.51 o
   7  -5  13        9.65        9.69      6.56 o
   8  -5  13        0.05        5.47      7.88 o
   9  -5  13       27.43       43.37     14.28 o
 -10  -4  13       19.87        7.85     10.46 o
  -9  -4  13      569.99      610.29     36.26 o
  -8  -4  13       10.83       24.42      9.43 o
  -7  -4  13       29.37       38.64      8.16 o
  -6  -4  13     1968.58     2133.46     56.35 o
  -5  -4  13      408.82      476.06     14.19 o
  -4  -4  13        0.12        1.21      2.91 o
  -3  -4  13     1361.07     1347.09     33.89 o
  -2  -4  13      527.25      503.60     12.90 o
  -1  -4  13      875.63      894.33     31.16 o
   0  -4  13      208.89      218.89      7.89 o
   1  -4  13       47.25       44.72      3.91 o
   2  -4  13     1360.15     1397.04     27.33 o
   3  -4  13     1489.16     1496.40     30.60 o
   4  -4  13       55.31       54.93      4.47 o
   5  -4  13      194.01      178.09      8.37 o
   6  -4  13      290.63      314.45     13.49 o
   7  -4  13       47.37       36.12      7.80 o
   8  -4  13       37.55       30.25      8.39 o
   9  -4  13      907.72      949.42     53.91 o
 -10  -3  13       25.67        6.43     13.30 o
  -9  -3  13       91.62      100.39     11.82 o
  -8  -3  13      278.97      304.56     22.61 o
  -7  -3  13       38.43       36.11      8.38 o
  -6  -3  13      210.35      203.34     15.28 o
  -5  -3  13     1887.24     1843.20     43.58 o
  -4  -3  13      941.58      983.40     22.51 o
  -3  -3  13      807.81      844.51     20.13 o
  -2  -3  13     1893.75     1917.16     36.02 o
  -1  -3  13      616.90      619.43     19.62 o
   0  -3  13      371.55      364.56     13.81 o
   1  -3  13     1434.33     1524.05     26.79 o
   2  -3  13     1163.24     1185.75     22.73 o
   3  -3  13      802.23      861.23     16.70 o
   4  -3  13      229.65      224.36      8.70 o
   5  -3  13     1670.01     1587.48     46.42 o
   6  -3  13        6.80        3.75      4.64 o
   7  -3  13      358.68      373.80     17.06 o
   8  -3  13      297.59      311.71     17.22 o
   9  -3  13      143.96      140.36     16.96 o
  10  -3  13      102.08       80.84     13.38 o
 -10  -2  13       37.39       39.31     11.28 o
  -9  -2  13       34.77       46.65     15.96 o
  -8  -2  13      531.31      580.64     29.25 o
  -7  -2  13      200.85      198.53     11.30 o
  -6  -2  13      101.07       94.88      7.16 o
  -5  -2  13      628.83      637.97     16.34 o
  -4  -2  13     1340.90     1379.39     29.55 o
  -3  -2  13       48.38       38.97      3.26 o
  -2  -2  13      110.52      121.66      6.22 o
  -1  -2  13      158.86      156.43      9.34 o
   0  -2  13     1389.09     1494.83     32.12 o
   1  -2  13     4878.31     4960.33     67.71 o
   2  -2  13       75.12       70.25      4.57 o
   3  -2  13      316.22      357.41     10.34 o
   4  -2  13      337.81      357.74     14.83 o
   5  -2  13        9.43        3.29      4.20 o
   6  -2  13       12.37        5.09      5.23 o
   7  -2  13      557.46      512.60     27.24 o
   8  -2  13        0.03        1.82      5.80 o
   9  -2  13       52.07       38.11     10.49 o
  10  -2  13      126.60      141.20     15.44 o
 -10  -1  13      277.07      313.04     24.30 o
  -9  -1  13        2.14       -4.21      5.50 o
  -8  -1  13       54.53       35.39      7.70 o
  -7  -1  13     1045.75     1050.51     34.92 o
  -6  -1  13       55.84       67.91      6.36 o
  -5  -1  13      873.71      883.38     18.52 o
  -4  -1  13        1.68       -0.89      2.36 o
  -3  -1  13      853.81      877.96     19.55 o
  -2  -1  13      431.79      442.89     12.07 o
  -1  -1  13     1694.59     1751.55     31.95 o
   0  -1  13        0.01        0.10      2.25 o
   1  -1  13       20.06       26.13      4.15 o
   2  -1  13      186.13      202.79      8.47 o
   3  -1  13     2254.87     2432.20     68.50 o
   4  -1  13      388.63      392.83     12.11 o
   5  -1  13     1125.49     1188.46     39.70 o
   6  -1  13      162.83      160.62      8.58 o
   7  -1  13      641.60      575.12     18.15 o
   8  -1  13     1778.03     1866.95     63.91 o
   9  -1  13        0.28       -5.08      6.86 o
  10  -1  13      386.63      449.50     26.18 o
 -10   0  13        6.65       11.71      6.49 o
  -9   0  13      855.36      909.10     58.15 o
  -8   0  13      151.20      173.21     15.38 o
  -7   0  13       38.84       40.26      5.62 o
  -6   0  13      646.05      678.67     18.27 o
  -5   0  13       33.51       43.11      4.42 o
  -4   0  13        3.03        1.78      2.57 o
  -3   0  13       89.09       77.50      3.78 o
  -2   0  13      567.57      607.48     13.25 o
  -1   0  13     1321.91     1318.50     21.75 o
   0   0  13       17.85       24.03      3.59 o
   1   0  13      274.58      276.90      9.24 o
   2   0  13     4510.93     4438.81     78.81 o
   3   0  13        3.30        4.90      4.14 o
   4   0  13      125.52      117.30     12.36 o
   5   0  13       19.64       29.12      4.92 o
   6   0  13      629.31      676.13     30.47 o
   7   0  13      253.39      262.19     13.41 o
   8   0  13       14.69        8.94      5.80 o
   9   0  13        0.21        2.83      6.45 o
  10   0  13       99.08      100.34     14.27 o
 -10   1  13      249.40      255.74     24.52 o
  -9   1  13       10.32        5.80      5.10 o
  -8   1  13      699.28      726.25     26.79 o
  -7   1  13       17.04       13.56      2.50 o
  -6   1  13      420.62      372.05     16.09 o
  -5   1  13       42.93       48.42      3.60 o
  -4   1  13      266.99      270.43      6.94 o
  -3   1  13      920.78      922.15     19.36 o
  -2   1  13      177.94      150.80      5.52 o
  -1   1  13     5721.05     5999.15    115.45 o
   0   1  13        4.88        8.69      3.56 o
   1   1  13      531.55      574.92     15.50 o
   2   1  13     2021.14     2144.40     35.79 o
   3   1  13      715.70      765.07     27.48 o
   4   1  13       55.23       52.32      4.96 o
   5   1  13       81.29       78.59      5.51 o
   6   1  13     2328.20     2529.09     73.49 o
   7   1  13       41.68       22.71      4.44 o
   8   1  13      401.98      444.97     23.67 o
   9   1  13      531.48      541.30     51.53 o
  10   1  13      624.61      674.09     40.33 o
 -10   2  13      355.93      355.15     27.57 o
  -9   2  13       91.21       57.14     11.15 o
  -8   2  13      174.29      173.05     10.26 o
  -7   2  13       16.93        7.80      4.91 o
  -6   2  13        0.59        6.12      4.58 o
  -5   2  13      456.32      438.43     15.34 o
  -4   2  13        7.17        1.59      4.51 o
  -3   2  13     1415.67     1465.32     37.60 o
  -2   2  13      163.60      199.93      6.05 o
  -1   2  13      108.04      109.41      5.60 o
   0   2  13     3851.44     3790.06     72.78 o
   1   2  13      153.27      163.44      8.31 o
   2   2  13       42.03       37.72      2.87 o
   3   2  13      400.99      384.00     18.13 o
   4   2  13     3166.71     3088.91    106.43 o
   5   2  13     1282.21     1240.68     34.27 o
   6   2  13       14.90       25.01      4.65 o
   7   2  13      957.21      884.03     30.82 o
   8   2  13       76.97       75.90      9.68 o
   9   2  13      196.38      169.36     15.62 o
  10   2  13       37.79       18.92      8.08 o
 -10   3  13      192.62      198.48     18.79 o
  -9   3  13      295.84      333.08     21.99 o
  -8   3  13       14.22       22.18     11.49 o
  -7   3  13       56.82       64.73      8.17 o
  -6   3  13     1416.02     1396.40     40.65 o
  -5   3  13       60.63       67.96      6.62 o
  -4   3  13      559.43      593.59     18.09 o
  -3   3  13      407.63      417.88     11.80 o
  -2   3  13      280.05      306.54      7.49 o
  -1   3  13      371.81      371.38     13.89 o
   0   3  13      386.77      407.77      9.95 o
   1   3  13        0.72        2.42      2.12 o
   2   3  13     1879.92     1968.88     53.90 o
   3   3  13      480.84      532.17     33.52 o
   4   3  13      406.78      421.45     18.31 o
   5   3  13      359.57      331.14     13.69 o
   6   3  13       22.56       13.30      4.29 o
   7   3  13      333.28      328.56     16.59 o
   8   3  13       70.53       56.76     13.67 o
   9   3  13       89.38       90.81      9.56 o
  10   3  13      131.60      124.01     25.56 o
 -10   4  13       23.85       25.09     10.98 o
  -9   4  13       79.42       61.28     16.56 o
  -8   4  13      341.47      337.93     25.00 o
  -7   4  13      364.08      338.49     15.99 o
  -6   4  13      107.82      115.58      8.03 o
  -5   4  13      664.90      668.65     19.45 o
  -4   4  13      279.50      318.59     13.34 o
  -3   4  13      420.77      437.46     10.26 o
  -2   4  13      148.89      139.69      6.68 o
  -1   4  13        9.45        5.36      2.35 o
   0   4  13       10.99       13.01      2.28 o
   1   4  13        3.96        9.30      4.66 o
   2   4  13     2683.71     2866.91     76.91 o
   3   4  13      312.20      373.78     15.37 o
   4   4  13       22.58       -0.35      7.64 o
   5   4  13       37.33       35.52      8.09 o
   6   4  13     1331.38     1360.26     54.88 o
   7   4  13      604.07      596.02     43.61 o
   8   4  13        8.07       -3.22     10.88 o
   9   4  13        6.32      -11.55     16.97 o
  -9   5  13      354.76      321.80     25.91 o
  -8   5  13      216.77      193.49     18.19 o
  -7   5  13       28.34       38.37      7.05 o
  -6   5  13       50.61       42.19      6.33 o
  -5   5  13       11.97        5.68      4.29 o
  -4   5  13       20.55       23.05      4.63 o
  -3   5  13      460.05      433.33     13.57 o
  -2   5  13       57.78       56.61      4.21 o
  -1   5  13       23.24       23.78      2.84 o
   0   5  13      376.03      384.28     12.51 o
   1   5  13      675.82      661.16     28.45 o
   2   5  13      995.32     1053.25     33.99 o
   3   5  13       25.85       29.30      6.08 o
   4   5  13     1320.50     1273.06     48.91 o
   5   5  13      207.40      204.61     17.62 o
   6   5  13       39.27       44.87     13.09 o
   7   5  13      251.62      267.39     20.15 o
   8   5  13        3.37        5.26     11.93 o
   9   5  13      233.19      224.49     23.22 o
  -9   6  13      607.71      564.29     52.83 o
  -8   6  13      240.83      197.27     17.58 o
  -7   6  13      176.67      205.49     15.03 o
  -6   6  13       48.12       47.06      7.68 o
  -5   6  13       39.11       47.40      5.81 o
  -4   6  13      398.54      431.61     14.96 o
  -3   6  13       36.38       43.09      2.63 o
  -2   6  13       55.05       50.20      3.13 o
  -1   6  13       17.57       23.87      2.84 o
   0   6  13      275.34      260.73     10.11 o
   1   6  13       64.11       76.72      6.06 o
   2   6  13       61.32       72.30      6.08 o
   3   6  13        0.77        0.34      4.98 o
   4   6  13      217.20      186.67     11.84 o
   5   6  13        0.05        0.97      6.82 o
   6   6  13      196.24      217.02     15.55 o
   7   6  13        8.03       -0.02     12.60 o
   8   6  13      213.79      180.08     21.74 o
  -8   7  13       16.38       14.90     14.00 o
  -7   7  13        8.42        4.51      7.86 o
  -6   7  13       32.93       43.99      7.63 o
  -5   7  13      195.00      203.20     10.40 o
  -4   7  13       76.07       67.71      6.81 o
  -3   7  13       34.34       27.17      3.48 o
  -2   7  13     2098.44     2124.48     46.37 o
  -1   7  13       49.54       52.64      4.36 o
   0   7  13        2.56        2.81      4.34 o
   1   7  13        1.69        1.70      4.47 o
   2   7  13      270.15      267.55     16.95 o
   3   7  13      173.31      185.89     11.03 o
   4   7  13      455.96      501.51     23.81 o
   5   7  13      108.84      115.47     10.16 o
   6   7  13      570.82      682.47     31.48 o
   7   7  13       64.32       76.42     11.75 o
  -7   8  13       42.41       50.13     19.29 o
  -6   8  13        3.10       10.23     10.47 o
  -5   8  13      244.73      224.89     20.06 o
  -4   8  13      402.10      385.83     16.81 o
  -3   8  13      541.70      533.82     15.47 o
  -2   8  13      402.90      424.90     17.78 o
  -1   8  13       83.64       90.29      5.69 o
   0   8  13       39.98       42.59      5.80 o
   1   8  13       19.02       13.72      5.37 o
   2   8  13        1.52        5.33      5.38 o
   3   8  13       35.48       37.44      7.05 o
   4   8  13      117.75      133.03     14.56 o
   5   8  13      366.91      364.88     53.35 o
   6   8  13       14.04        7.04      9.84 o
  -6   9  13       46.30       35.93     16.58 o
  -5   9  13      152.88      160.27     14.76 o
  -4   9  13      139.62      135.16     14.30 o
  -3   9  13       88.37       85.77      7.68 o
  -2   9  13      214.03      182.78     14.46 o
  -1   9  13      324.06      364.08     18.93 o
   0   9  13      228.85      278.93     20.78 o
   1   9  13        3.75        3.24      8.02 o
   2   9  13      127.79       89.17     12.20 o
   3   9  13       11.96       11.55      9.04 o
   4   9  13      657.10      696.25     36.55 o
   5   9  13        8.20       -1.03     11.22 o
  -4  10  13      210.57      167.04     18.45 o
  -3  10  13       29.97       33.18      9.68 o
  -2  10  13       61.35       99.78     16.42 o
  -1  10  13        0.48       -2.56     12.06 o
   0  10  13      108.64      130.76     15.10 o
   1  10  13      839.14      806.94     55.61 o
   2  10  13      211.05      211.39     16.91 o
   3  10  13       90.11       94.80     16.23 o
  -4 -10  14        5.47       11.29      7.34 o
  -3 -10  14      294.20      266.40     18.37 o
  -2 -10  14        1.47       -1.23      8.60 o
  -1 -10  14      117.27      115.43     13.23 o
   0 -10  14      171.75      187.03     18.68 o
   1 -10  14       43.72       36.73     13.73 o
   2 -10  14      102.49       90.93     16.43 o
   3 -10  14      676.51      644.09     42.40 o
  -6  -9  14      278.61      318.07     25.36 o
  -5  -9  14      609.11      529.23     28.91 o
  -4  -9  14      282.27      298.59     19.39 o
  -3  -9  14      151.70      144.82     23.09 o
  -2  -9  14       33.32       10.85      6.91 o
  -1  -9  14        5.67       -3.77      3.77 o
   0  -9  14      102.13       92.27     11.27 o
   1  -9  14        5.88        0.36      8.46 o
   2  -9  14       27.66       34.38      6.64 o
   3  -9  14       38.93       30.89      7.64 o
   4  -9  14      458.90      424.78     22.60 o
   5  -9  14       20.20       18.86      8.79 o
  -7  -8  14       86.51       82.50     10.76 o
  -6  -8  14      326.88      279.84     21.53 o
  -5  -8  14      663.55      585.93     31.38 o
  -4  -8  14       47.39       27.54      7.73 o
  -3  -8  14      189.34      151.64      9.01 o
  -2  -8  14      724.33      691.44     21.70 o
  -1  -8  14      444.60      474.94     16.44 o
   0  -8  14       23.20       12.66      3.67 o
   1  -8  14      681.06      704.56     23.32 o
   2  -8  14      183.37      186.93      8.85 o
   3  -8  14        7.78        4.50      6.89 o
   4  -8  14       11.29        8.39      8.16 o
   5  -8  14      184.29      174.42     21.73 o
   6  -8  14       86.13       89.05     10.85 o
  -8  -7  14        9.48       17.41     11.49 o
  -7  -7  14       42.63       70.32     10.20 o
  -6  -7  14       12.25       15.57      6.87 o
  -5  -7  14       31.89       37.40      6.04 o
  -4  -7  14      412.89      388.31     18.63 o
  -3  -7  14        2.19        3.24      4.13 o
  -2  -7  14        1.51       -2.78      3.35 o
  -1  -7  14      193.71      179.74      8.93 o
   0  -7  14      400.56      384.07     15.53 o
   1  -7  14        0.05        0.32      3.13 o
   2  -7  14      655.42      668.85     22.72 o
   3  -7  14       18.23       21.36      4.33 o
   4  -7  14        0.44        4.58      4.52 o
   5  -7  14      218.02      195.17     10.76 o
   6  -7  14       69.21       58.05     12.47 o
   7  -7  14      111.25      132.47     31.13 o
  -8  -6  14        0.16        4.08      9.60 o
  -7  -6  14        2.62       -2.02      6.18 o
  -6  -6  14      208.19      203.25     12.08 o
  -5  -6  14       46.69       32.35      6.45 o
  -4  -6  14      266.48      274.57     11.72 o
  -3  -6  14      136.81      127.22      7.01 o
  -2  -6  14      159.15      161.19      8.59 o
  -1  -6  14      232.70      220.01     10.28 o
   0  -6  14     1340.31     1404.88     41.22 o
   1  -6  14        2.72        1.39      4.27 o
   2  -6  14       18.96       12.62      3.88 o
   3  -6  14      568.92      535.30     15.40 o
   4  -6  14      302.54      290.71     14.16 o
   5  -6  14      257.92      262.98     13.45 o
   6  -6  14      288.94      312.13     14.94 o
   7  -6  14      163.76      174.81     14.68 o
   8  -6  14      197.59      166.28     37.63 o
  -9  -5  14        6.15       11.38     10.01 o
  -8  -5  14       41.20       57.84      9.61 o
  -7  -5  14        6.54       16.41     10.19 o
  -6  -5  14       70.98       58.40      6.37 o
  -5  -5  14       50.76       49.44      5.42 o
  -4  -5  14      217.70      198.59      8.71 o
  -3  -5  14      784.37      776.40     24.27 o
  -2  -5  14      428.66      402.63     14.22 o
  -1  -5  14       78.83       68.16      4.74 o
   0  -5  14      144.56      159.89      8.88 o
   1  -5  14       29.51       42.81      4.30 o
   2  -5  14     1942.34     1986.48     41.29 o
   3  -5  14      629.71      605.73     16.27 o
   4  -5  14      110.11      121.15      7.04 o
   5  -5  14       93.85       67.24      5.83 o
   6  -5  14      305.17      330.31     21.69 o
   7  -5  14      641.60      710.75     29.84 o
   8  -5  14      116.79      124.31     23.72 o
   9  -5  14      203.51      180.88     24.90 o
 -10  -4  14        0.02      -11.42     11.42 o
  -9  -4  14      668.11      698.71     46.78 o
  -8  -4  14     1001.87      973.37     39.43 o
  -7  -4  14       51.97       51.44      8.00 o
  -6  -4  14      118.45      101.40      6.72 o
  -5  -4  14      386.16      420.85     13.39 o
  -4  -4  14     1179.11     1211.55     29.55 o
  -3  -4  14      336.06      335.53     12.13 o
  -2  -4  14      487.07      522.30     13.89 o
  -1  -4  14      273.80      284.86      9.91 o
   0  -4  14       11.10       11.01      3.47 o
   1  -4  14      778.00      736.87     26.04 o
   2  -4  14      442.36      419.02     11.30 o
   3  -4  14      241.35      263.56      8.57 o
   4  -4  14      318.96      311.42     10.75 o
   5  -4  14        9.71        7.21      4.24 o
   6  -4  14     2538.18     2672.31     79.54 o
   7  -4  14        4.50       10.31      6.66 o
   8  -4  14      146.71      159.85     13.49 o
   9  -4  14      233.18      252.48     16.67 o
 -10  -3  14       35.87       34.18     10.36 o
  -9  -3  14      154.68      148.99     14.73 o
  -8  -3  14      630.74      663.71     30.49 o
  -7  -3  14       15.27       32.77      9.28 o
  -6  -3  14       57.79       52.01      6.35 o
  -5  -3  14      477.49      489.32     14.35 o
  -4  -3  14      826.99      836.10     21.65 o
  -3  -3  14       22.17       32.95      3.75 o
  -2  -3  14        1.46       -3.89      3.89 o
  -1  -3  14       24.29       34.54      3.85 o
   0  -3  14      966.79     1037.98     24.32 o
   1  -3  14       43.06       41.74      4.40 o
   2  -3  14      549.77      585.00     13.51 o
   3  -3  14     1461.41     1550.05     26.31 o
   4  -3  14      354.70      318.37     12.71 o
   5  -3  14     1244.36     1291.64     41.41 o
   6  -3  14      281.70      263.23     15.03 o
   7  -3  14      281.50      270.02     16.10 o
   8  -3  14       11.97        6.28      8.87 o
   9  -3  14       58.46       49.88     11.15 o
 -10  -2  14      204.74      223.32     17.77 o
  -9  -2  14        0.03       -0.58      6.89 o
  -8  -2  14       23.27       22.44      7.95 o
  -7  -2  14      611.86      615.80     22.81 o
  -6  -2  14        1.09        4.45      2.92 o
  -5  -2  14        3.34        1.53      2.54 o
  -4  -2  14        6.97       13.59      2.88 o
  -3  -2  14      434.54      435.09     12.96 o
  -2  -2  14      490.26      438.73     12.97 o
  -1  -2  14      119.73      104.71      4.66 o
   0  -2  14      141.93      132.89      5.66 o
   1  -2  14       51.25       69.41      5.85 o
   2  -2  14        2.91       -2.88      2.88 o
   3  -2  14        1.04        9.48      4.87 o
   4  -2  14       25.68       21.93      4.49 o
   5  -2  14       39.26       30.33      5.66 o
   6  -2  14       54.80       40.71      5.50 o
   7  -2  14     1246.22     1254.01     44.51 o
   8  -2  14      281.89      277.37     21.22 o
   9  -2  14      248.00      313.62     26.35 o
  10  -2  14       50.29       69.57     12.38 o
 -10  -1  14        5.52        6.43     15.80 o
  -9  -1  14       16.82       11.66      6.58 o
  -8  -1  14       75.22       83.19     10.75 o
  -7  -1  14      111.14      121.03     10.09 o
  -6  -1  14     1247.70     1257.25     35.65 o
  -5  -1  14      130.49      146.00      6.12 o
  -4  -1  14      954.11      978.86     25.47 o
  -3  -1  14      726.05      731.92     17.62 o
  -2  -1  14     2580.96     2517.17     54.87 o
  -1  -1  14     2329.59     2413.09     46.25 o
   0  -1  14      241.37      251.61     11.90 o
   1  -1  14      710.64      735.43     15.39 o
   2  -1  14      183.66      165.84      6.50 o
   3  -1  14      288.52      285.58      9.74 o
   4  -1  14        1.31       -2.57      3.57 o
   5  -1  14     2729.98     2694.03     66.93 o
   6  -1  14       12.63        0.60      4.39 o
   7  -1  14      191.30      179.64     14.08 o
   8  -1  14       86.52       91.75     12.53 o
   9  -1  14      111.71      130.22     14.45 o
  10  -1  14       92.19       89.30     12.87 o
 -10   0  14       39.76       32.29     20.62 o
  -9   0  14      566.01      586.12     43.14 o
  -8   0  14      152.87      139.91     10.60 o
  -7   0  14        0.01        0.64      1.77 o
  -6   0  14      524.28      538.71     19.19 o
  -5   0  14     1206.77     1213.28     36.15 o
  -4   0  14      233.63      202.29      7.62 o
  -3   0  14       14.33       15.39      3.13 o
  -2   0  14        3.46        6.01      3.28 o
  -1   0  14        1.67        2.95      2.25 o
   0   0  14      399.50      321.08      9.12 o
   1   0  14       20.35       21.65      4.23 o
   2   0  14        1.07        4.70      2.89 o
   3   0  14     2137.90     2156.54     46.77 o
   4   0  14       82.36       63.77      8.58 o
   5   0  14       36.31       26.67      5.40 o
   6   0  14      209.19      236.69     10.53 o
   7   0  14      632.53      659.54     26.48 o
   8   0  14      348.54      325.53     16.40 o
   9   0  14      628.65      599.38     33.23 o
  10   0  14        0.17       11.73     15.16 o
 -10   1  14       22.34        6.56     14.60 o
  -9   1  14        6.23        5.87      3.61 o
  -8   1  14      364.30      323.42     12.76 o
  -7   1  14       53.35       40.80      4.56 o
  -6   1  14     1874.42     1848.79     54.62 o
  -5   1  14       96.40       97.65      6.80 o
  -4   1  14      759.92      804.08     19.38 o
  -3   1  14      532.05      506.49     11.95 o
  -2   1  14     1039.94     1006.57     19.42 o
  -1   1  14      874.06      933.43     21.66 o
   0   1  14       67.56       89.80      4.81 o
   1   1  14      165.38      145.80      7.13 o
   2   1  14     1800.62     1814.21     40.52 o
   3   1  14      425.52      385.75     12.03 o
   4   1  14      237.21      242.38      9.14 o
   5   1  14       18.79       28.60      4.89 o
   6   1  14      434.64      425.55     21.40 o
   7   1  14       34.52       19.92     13.39 o
   8   1  14        0.67       -2.85      5.98 o
   9   1  14      102.76       90.23     12.84 o
  10   1  14        1.15        4.24     11.37 o
 -10   2  14        1.69      -12.30     12.30 o
  -9   2  14       20.78       18.83     12.61 o
  -8   2  14      669.28      668.49     39.84 o
  -7   2  14      541.89      538.12     29.30 o
  -6   2  14      185.02      196.42     12.09 o
  -5   2  14      870.71      919.47     29.46 o
  -4   2  14     2295.15     2218.14     60.96 o
  -3   2  14      654.51      645.77     19.05 o
  -2   2  14      990.75      978.34     21.09 o
  -1   2  14      930.12      903.06     19.62 o
   0   2  14       39.84       41.45      4.01 o
   1   2  14     1721.47     1707.65     33.11 o
   2   2  14       15.49       21.61      5.20 o
   3   2  14      359.81      419.62     14.67 o
   4   2  14       21.33       23.47      3.64 o
   5   2  14      218.51      208.39     10.14 o
   6   2  14        3.13       -0.04      3.00 o
   7   2  14        3.90        5.13      5.01 o
   8   2  14      304.29      266.95     29.16 o
   9   2  14      112.90      121.48     13.99 o
  10   2  14        3.04       12.87     19.67 o
 -10   3  14       91.57       81.28     14.08 o
  -9   3  14      146.51      171.31     26.94 o
  -8   3  14     1429.30     1453.47     63.21 o
  -7   3  14        1.69        1.26      5.56 o
  -6   3  14       70.30       73.01      6.74 o
  -5   3  14      114.38      106.22      6.99 o
  -4   3  14     3267.51     3374.37     91.85 o
  -3   3  14        0.11        5.28      2.47 o
  -2   3  14      204.52      186.87      6.61 o
  -1   3  14      710.56      711.76     15.89 o
   0   3  14       32.45       38.32      3.21 o
   1   3  14      404.95      420.18     16.55 o
   2   3  14     1359.69     1319.93     40.81 o
   3   3  14      454.41      460.40     17.05 o
   4   3  14      756.53      786.82     27.48 o
   5   3  14      373.40      408.21     19.55 o
   6   3  14      102.35      112.11      9.27 o
   7   3  14        4.17        2.00      6.81 o
   8   3  14      931.27     1057.38     65.37 o
   9   3  14      331.04      358.45     23.88 o
  -9   4  14        1.11        7.07     10.51 o
  -8   4  14      205.28      209.75     14.09 o
  -7   4  14        0.25       -5.28      5.96 o
  -6   4  14      665.44      706.56     26.58 o
  -5   4  14      764.81      766.50     21.24 o
  -4   4  14     1078.35     1141.66     33.14 o
  -3   4  14      480.22      461.24     12.01 o
  -2   4  14       55.41       55.21      3.91 o
  -1   4  14     1985.07     2018.69     41.54 o
   0   4  14       12.17       15.03      2.98 o
   1   4  14       90.18       85.72      7.24 o
   2   4  14     1079.64     1127.69     44.20 o
   3   4  14     1560.69     1653.22     47.11 o
   4   4  14      240.21      282.60     24.73 o
   5   4  14       25.09       20.13     10.35 o
   6   4  14       56.43       60.65     10.17 o
   7   4  14      221.93      215.05     21.50 o
   8   4  14       13.03        8.81     16.42 o
   9   4  14       80.94       52.00     15.41 o
  -9   5  14      713.13      732.99     46.63 o
  -8   5  14     1761.73     1816.98     81.53 o
  -7   5  14      270.22      279.48     13.21 o
  -6   5  14      398.99      388.35     16.20 o
  -5   5  14       55.79       46.79      5.92 o
  -4   5  14      127.02      129.40      7.47 o
  -3   5  14      633.91      644.99     14.93 o
  -2   5  14      557.12      548.88     13.72 o
  -1   5  14      209.39      233.47      7.70 o
   0   5  14       51.38       57.00      5.44 o
   1   5  14     1792.30     1759.12     56.60 o
   2   5  14       22.08       41.80      9.81 o
   3   5  14       55.35       43.81      7.02 o
   4   5  14      606.23      581.34     27.99 o
   5   5  14       76.86       98.94     10.59 o
   6   5  14      567.05      578.65     26.31 o
   7   5  14      223.50      216.79     25.02 o
   8   5  14       70.15      120.86     17.87 o
  -8   6  14       12.20        7.37      8.66 o
  -7   6  14      168.21      175.03     13.93 o
  -6   6  14      377.68      399.31     17.93 o
  -5   6  14        4.15       11.17      5.76 o
  -4   6  14      936.99      918.40     29.03 o
  -3   6  14      116.55      117.56      4.95 o
  -2   6  14       94.86       77.32      3.65 o
  -1   6  14     2641.94     2755.07     68.53 o
   0   6  14      242.04      242.02      9.58 o
   1   6  14     1255.06     1235.58     40.85 o
   2   6  14       38.71       31.32      5.74 o
   3   6  14      261.37      259.80     11.37 o
   4   6  14     1240.68     1317.57     60.10 o
   5   6  14       16.81       15.21      9.46 o
   6   6  14       18.04       24.34     10.60 o
   7   6  14        8.40        9.27     15.04 o
   8   6  14       38.09       38.67     14.78 o
  -8   7  14      242.96      218.52     20.35 o
  -7   7  14      236.49      255.66     19.00 o
  -6   7  14        1.32       -0.15      6.14 o
  -5   7  14     1151.34     1210.82     40.85 o
  -4   7  14      261.37      243.85     17.27 o
  -3   7  14       49.39       55.82      6.26 o
  -2   7  14       19.20       22.14      3.19 o
  -1   7  14       38.61       28.30      5.26 o
   0   7  14      879.62      915.39     24.40 o
   1   7  14      118.04      118.92      8.32 o
   2   7  14      103.00      109.11     11.67 o
   3   7  14        0.02        6.00      5.93 o
   4   7  14       22.64       15.85      6.89 o
   5   7  14      551.91      590.61     26.29 o
   6   7  14        2.59        0.30      8.72 o
   7   7  14       19.86       20.90      9.39 o
  -7   8  14       22.98       36.99     16.25 o
  -6   8  14        2.86       -3.30      7.66 o
  -5   8  14      759.49      723.64     32.10 o
  -4   8  14      182.57      168.81     11.26 o
  -3   8  14       36.91       42.97      6.61 o
  -2   8  14      390.94      357.64     17.19 o
  -1   8  14      110.56      119.98      7.60 o
   0   8  14        2.25       -0.52      4.56 o
   1   8  14      429.02      473.72     20.45 o
   2   8  14      502.33      587.76     37.20 o
   3   8  14       21.98       17.92      6.80 o
   4   8  14       45.77       32.97      8.46 o
   5   8  14      140.01      142.43     29.65 o
   6   8  14      309.79      295.37     31.63 o
  -5   9  14       42.87       40.59     10.45 o
  -4   9  14      217.57      216.36     17.08 o
  -3   9  14        7.09        6.95      9.03 o
  -2   9  14       37.71       40.23     10.06 o
  -1   9  14       17.75       23.28      7.79 o
   0   9  14      210.64      244.11     15.10 o
   1   9  14      163.41      153.09     14.64 o
   2   9  14       55.96       56.34     10.27 o
   3   9  14        7.82        8.77     10.85 o
   4   9  14        5.71       19.38     31.33 o
   5   9  14      162.32      118.04     23.99 o
  -3  10  14      317.63      310.70     25.68 o
  -2  10  14       45.72       37.67      9.07 o
  -1  10  14      384.09      364.51     26.77 o
   0  10  14        9.12        6.28      6.91 o
   1  10  14       82.55       78.77     14.00 o
   2  10  14       20.87       16.64     10.13 o
  -3 -10  15        7.18       30.35     14.98 o
  -2 -10  15      136.13      126.87     13.45 o
  -1 -10  15      220.55      176.38     18.75 o
   0 -10  15       42.92       52.58     16.45 o
   1 -10  15        4.49        3.98      5.05 o
   2 -10  15       28.11       40.02      5.99 o
   3 -10  15      255.17      222.84     13.29 o
  -5  -9  15        9.20        9.44     11.80 o
  -4  -9  15      400.37      430.71     25.70 o
  -3  -9  15      133.86      138.43     12.66 o
  -2  -9  15       77.90       77.45      7.94 o
  -1  -9  15       38.63       39.78      9.22 o
   0  -9  15        2.11        2.02      4.05 o
   1  -9  15      500.83      493.58     29.45 o
   2  -9  15       10.47        1.97     10.60 o
   3  -9  15        2.05       -7.52      9.91 o
   4  -9  15       17.44       34.41      9.29 o
   5  -9  15      131.86      175.73     14.65 o
  -6  -8  15        5.17       -6.00     15.57 o
  -5  -8  15      222.84      230.97     21.71 o
  -4  -8  15      469.00      453.39     26.27 o
  -3  -8  15      354.42      341.87     22.74 o
  -2  -8  15       21.53       24.58      5.22 o
  -1  -8  15      375.45      394.01     17.58 o
   0  -8  15      190.77      163.61      9.91 o
   1  -8  15      124.29      109.39      6.28 o
   2  -8  15       36.69       46.92      6.02 o
   3  -8  15      572.97      597.51     48.39 o
   4  -8  15       27.17       27.19      7.79 o
   5  -8  15      312.09      333.47     25.76 o
   6  -8  15      407.91      413.14     26.52 o
  -7  -7  15       15.10       10.84      8.47 o
  -6  -7  15        0.31        6.15      6.53 o
  -5  -7  15      287.96      292.75     20.91 o
  -4  -7  15        2.64        6.70      6.31 o
  -3  -7  15        6.14        8.69      4.29 o
  -2  -7  15      311.68      328.72     12.30 o
  -1  -7  15       18.80        8.77      7.29 o
   0  -7  15       92.85       94.16      6.79 o
   1  -7  15      228.90      226.46     10.49 o
   2  -7  15       14.16        5.45      4.77 o
   3  -7  15      184.61      198.33     10.05 o
   4  -7  15       11.60       17.71      5.34 o
   5  -7  15       53.58       27.68      8.24 o
   6  -7  15        9.61        5.88      8.49 o
   7  -7  15       14.54       15.54     12.81 o
  -8  -6  15        1.71        2.12      8.17 o
  -7  -6  15      125.86      123.22     15.47 o
  -6  -6  15      457.44      432.38     16.32 o
  -5  -6  15       28.54       29.34      5.38 o
  -4  -6  15        4.53        8.51      4.11 o
  -3  -6  15       50.84       68.69      6.14 o
  -2  -6  15      135.15      124.98      7.37 o
  -1  -6  15       73.97       62.81      7.60 o
   0  -6  15       92.01      108.01      8.71 o
   1  -6  15       18.74       19.08      4.41 o
   2  -6  15      205.42      214.62      8.58 o
   3  -6  15        6.30        5.83      3.52 o
   4  -6  15      759.29      766.64     23.34 o
   5  -6  15        0.34        1.28      5.02 o
   6  -6  15        5.42       15.97      6.67 o
   7  -6  15      198.39      236.67     20.80 o
   8  -6  15       29.62       21.53     12.30 o
  -9  -5  15       28.19       27.10     15.17 o
  -8  -5  15     1440.83     1360.13     57.38 o
  -7  -5  15       15.85       18.80      7.65 o
  -6  -5  15      135.67      173.38     11.98 o
  -5  -5  15      270.23      248.55     11.17 o
  -4  -5  15      162.49      155.61      9.73 o
  -3  -5  15     1435.01     1461.02     40.14 o
  -2  -5  15        3.66        2.71      3.49 o
  -1  -5  15       20.54       14.70      5.69 o
   0  -5  15      154.61      154.09      7.51 o
   1  -5  15     1626.85     1673.74     41.83 o
   2  -5  15      418.06      407.73     14.06 o
   3  -5  15      150.53      168.56     10.25 o
   4  -5  15       24.11       26.45      4.43 o
   5  -5  15       22.36       21.54      5.71 o
   6  -5  15       85.04       69.66     10.48 o
   7  -5  15       70.25       59.39      9.20 o
   8  -5  15       21.00       19.22     10.32 o
  -9  -4  15       43.53       60.65     11.80 o
  -8  -4  15       61.57       65.23      9.47 o
  -7  -4  15       33.31       38.88      7.36 o
  -6  -4  15      138.88      135.62     10.70 o
  -5  -4  15      470.90      490.68     14.39 o
  -4  -4  15       28.78       36.23      4.96 o
  -3  -4  15      252.19      266.78     10.23 o
  -2  -4  15       36.86       38.75      5.04 o
  -1  -4  15      973.56      996.23     22.85 o
   0  -4  15       77.22       65.68      4.50 o
   1  -4  15       64.01       60.85      4.81 o
   2  -4  15      615.35      626.54     15.99 o
   3  -4  15      607.81      626.23     15.52 o
   4  -4  15        4.14        8.16      4.20 o
   5  -4  15       45.36       32.61      5.01 o
   6  -4  15      254.18      277.99     15.11 o
   7  -4  15       46.36       41.39      8.00 o
   8  -4  15       59.74       70.71     10.40 o
   9  -4  15       94.67       98.33     12.77 o
 -10  -3  15      449.25      433.66     26.17 o
  -9  -3  15      349.55      373.19     21.98 o
  -8  -3  15        6.27       12.83      7.04 o
  -7  -3  15      385.16      418.16     21.26 o
  -6  -3  15      162.31      182.65      8.89 o
  -5  -3  15       83.69       79.08      8.50 o
  -4  -3  15      994.93     1023.17     24.59 o
  -3  -3  15      170.58      174.64      8.92 o
  -2  -3  15       32.19       42.99      8.41 o
  -1  -3  15       12.05       12.82      4.20 o
   0  -3  15     1213.68     1247.76     29.08 o
   1  -3  15     1165.08     1160.20     28.09 o
   2  -3  15      244.35      234.96      8.99 o
   3  -3  15      451.50      477.93     13.12 o
   4  -3  15       78.39       93.49      6.58 o
   5  -3  15      672.01      636.61     25.08 o
   6  -3  15      333.84      333.50     18.70 o
   7  -3  15       75.54       72.77      9.69 o
   8  -3  15      299.99      245.26     19.17 o
   9  -3  15        7.74        0.16     10.84 o
 -10  -2  15       90.98       76.27     12.43 o
  -9  -2  15      124.34      123.23     13.12 o
  -8  -2  15      169.75      173.24     14.40 o
  -7  -2  15      170.18      171.98      8.92 o
  -6  -2  15      298.41      282.56      9.89 o
  -5  -2  15      296.37      298.09      9.30 o
  -4  -2  15      595.49      610.02     18.20 o
  -3  -2  15     1074.31     1081.61     26.13 o
  -2  -2  15      398.29      418.25     15.46 o
  -1  -2  15        9.13        9.06      2.92 o
   0  -2  15     1823.83     1835.65     36.59 o
   1  -2  15     1714.56     1796.87     33.96 o
   2  -2  15      337.37      322.18     11.32 o
   3  -2  15       57.45       39.67      4.56 o
   4  -2  15      194.84      195.69     11.43 o
   5  -2  15      377.13      420.35     16.02 o
   6  -2  15       55.11       36.30      7.00 o
   7  -2  15       48.33       33.20      7.21 o
   8  -2  15       20.39       23.20      9.57 o
   9  -2  15        8.46       19.18     12.01 o
 -10  -1  15      147.25      127.87     21.04 o
  -9  -1  15      224.29      279.28     34.06 o
  -8  -1  15       78.34       87.19     10.13 o
  -7  -1  15      266.75      268.67     12.81 o
  -6  -1  15      190.23      153.82      9.16 o
  -5  -1  15      467.40      503.24     15.21 o
  -4  -1  15      424.71      475.18     14.19 o
  -3  -1  15      338.46      340.65     11.06 o
  -2  -1  15      477.35      459.41     17.06 o
  -1  -1  15       56.69       72.40      6.18 o
   0  -1  15      486.45      501.23     12.16 o
   1  -1  15      333.40      355.77     10.59 o
   2  -1  15      279.46      272.41      9.74 o
   3  -1  15        6.54        3.82      3.81 o
   4  -1  15      354.59      355.74     13.05 o
   5  -1  15       74.52       79.92      7.86 o
   6  -1  15      324.16      338.86     16.78 o
   7  -1  15     1115.46     1302.39     49.96 o
   8  -1  15      348.05      324.49     20.55 o
   9  -1  15      204.31      196.89     23.14 o
 -10   0  15       15.51       25.91     15.97 o
  -9   0  15       27.06       24.58     12.11 o
  -8   0  15       53.57       51.27      6.95 o
  -7   0  15      270.42      241.11     12.43 o
  -6   0  15       14.73        9.54      4.64 o
  -5   0  15       15.97       14.44      3.97 o
  -4   0  15       14.20       13.52      2.74 o
  -3   0  15      111.75      131.09      6.32 o
  -2   0  15     1115.26     1080.11     21.42 o
  -1   0  15       11.78       21.68      3.20 o
   0   0  15       51.15       54.26      4.42 o
   1   0  15       24.79       25.29      4.41 o
   2   0  15      424.38      397.99     12.58 o
   3   0  15     2132.95     2132.90     44.87 o
   4   0  15        0.24        0.60      4.27 o
   5   0  15       25.33       30.89      5.03 o
   6   0  15        5.28        5.12      4.25 o
   7   0  15      576.38      574.87     21.83 o
   8   0  15      123.43      119.54     13.12 o
   9   0  15      132.57      138.84     17.15 o
 -10   1  15      422.09      438.89     37.41 o
  -9   1  15        4.44        7.48     11.59 o
  -8   1  15       78.57       71.82      7.38 o
  -7   1  15      139.05      114.63      7.85 o
  -6   1  15      190.95      204.63     10.28 o
  -5   1  15       34.29       34.13      3.66 o
  -4   1  15      178.39      191.23     10.72 o
  -3   1  15      155.33      145.28      5.53 o
  -2   1  15      252.81      246.57      8.24 o
  -1   1  15      563.04      621.27     15.60 o
   0   1  15      486.05      432.39     13.51 o
   1   1  15      516.91      576.87     21.70 o
   2   1  15      648.42      653.94     17.15 o
   3   1  15     1069.86     1104.28     28.11 o
   4   1  15      221.93      233.96      8.41 o
   5   1  15      990.96      990.47     32.13 o
   6   1  15       74.73       65.02      6.62 o
   7   1  15      213.46      201.22     13.48 o
   8   1  15      222.36      241.78     17.84 o
   9   1  15      631.19      767.96     70.17 o
 -10   2  15      423.74      419.17     31.61 o
  -9   2  15        4.04       -0.02     13.55 o
  -8   2  15        0.25       -4.49     15.71 o
  -7   2  15      605.12      607.88     29.29 o
  -6   2  15      195.53      177.53     11.04 o
  -5   2  15       12.88       25.00      5.54 o
  -4   2  15      623.02      657.03     22.09 o
  -3   2  15      981.52      936.10     24.12 o
  -2   2  15       29.60       37.26      3.90 o
  -1   2  15     1095.01     1187.57     25.48 o
   0   2  15      285.79      262.22      8.24 o
   1   2  15        7.22        3.16      4.30 o
   2   2  15      251.48      257.69      8.71 o
   3   2  15        7.92        7.11      3.51 o
   4   2  15       99.17      100.03      7.43 o
   5   2  15     2301.86     2298.55     64.91 o
   6   2  15        7.89       13.78      5.42 o
   7   2  15       37.46       33.62      6.89 o
   8   2  15       92.35       74.46     15.35 o
   9   2  15        7.73        6.60      9.84 o
 -10   3  15        0.01        4.67     11.18 o
  -9   3  15       94.00       90.43     12.75 o
  -8   3  15       75.86       51.76      9.99 o
  -7   3  15       40.95       51.93      7.57 o
  -6   3  15       47.44       43.16      6.97 o
  -5   3  15      146.21      132.25      8.79 o
  -4   3  15        0.19       -0.58      5.35 o
  -3   3  15      152.43      176.62      6.04 o
  -2   3  15      191.58      226.45      9.26 o
  -1   3  15      414.57      382.63     12.70 o
   0   3  15       84.30      111.04      5.34 o
   1   3  15      631.61      664.30     19.44 o
   2   3  15     1912.44     1982.14     56.13 o
   3   3  15      715.44      793.87     23.11 o
   4   3  15       47.06       32.71      5.71 o
   5   3  15      130.38      123.38      7.23 o
   6   3  15      110.99       91.00      7.38 o
   7   3  15      222.24      221.05     24.03 o
   8   3  15       14.14       -1.65      6.04 o
   9   3  15      111.13       78.20     16.68 o
  -9   4  15      446.04      469.58     32.33 o
  -8   4  15      149.63      102.44     14.93 o
  -7   4  15      142.37      124.95     10.89 o
  -6   4  15      122.36      118.16      9.35 o
  -5   4  15      922.90      947.53     26.59 o
  -4   4  15      165.30      170.42     10.48 o
  -3   4  15     1030.67     1075.32     22.91 o
  -2   4  15      884.84      883.63     18.45 o
  -1   4  15      473.14      526.90     15.73 o
   0   4  15      209.41      176.73      6.36 o
   1   4  15        0.08        4.90      4.03 o
   2   4  15       13.89       15.78      5.23 o
   3   4  15      146.64      154.79     10.69 o
   4   4  15        4.06        4.19      5.93 o
   5   4  15        0.05       -3.92      9.58 o
   6   4  15     1153.28     1251.61     50.99 o
   7   4  15      489.62      454.93     30.15 o
   8   4  15        1.09       -3.87     11.25 o
   9   4  15      417.99      400.99     53.71 o
  -9   5  15       24.57       27.39     17.86 o
  -8   5  15        0.55       -7.09     12.99 o
  -7   5  15      291.94      273.01     18.75 o
  -6   5  15      206.70      222.06     11.63 o
  -5   5  15      165.15      168.55     11.19 o
  -4   5  15     1091.13     1121.36     29.45 o
  -3   5  15      325.05      302.27      7.36 o
  -2   5  15       52.17       61.03      4.75 o
  -1   5  15       57.31       50.42      3.83 o
   0   5  15      138.29      144.20     12.60 o
   1   5  15      763.50      803.50     26.27 o
   2   5  15      450.95      417.56     18.77 o
   3   5  15       33.97       37.29      6.72 o
   4   5  15      102.63       98.71     10.50 o
   5   5  15        0.72       11.27      9.25 o
   6   5  15        7.38       16.97     11.15 o
   7   5  15       55.07       35.96     12.78 o
   8   5  15        5.57       11.40     13.87 o
  -8   6  15       21.80       35.14     10.15 o
  -7   6  15      204.99      202.32     18.48 o
  -6   6  15       68.63       77.21      7.36 o
  -5   6  15       40.06       32.38      6.82 o
  -4   6  15       18.50       21.84      5.11 o
  -3   6  15        9.91        2.83      3.29 o
  -2   6  15      103.32      100.02      8.59 o
  -1   6  15       39.86       46.27      4.18 o
   0   6  15      596.58      579.89     19.64 o
   1   6  15     1312.39     1438.86     51.94 o
   2   6  15        1.02        3.39      4.46 o
   3   6  15       25.40       27.21      8.33 o
   4   6  15     1060.21     1196.98     59.39 o
   5   6  15      502.87      511.68     28.54 o
   6   6  15      119.70      125.28     16.17 o
   7   6  15      222.57      253.36     28.68 o
  -7   7  15       21.08       -4.16     16.00 o
  -6   7  15      342.45      311.69     29.03 o
  -5   7  15       26.22       24.23      6.38 o
  -4   7  15      250.39      228.09     11.68 o
  -3   7  15      621.62      618.67     19.61 o
  -2   7  15      507.00      481.93     11.49 o
  -1   7  15      220.84      216.46     16.41 o
   0   7  15       58.71       95.07      7.57 o
   1   7  15      238.63      207.50     13.20 o
   2   7  15     1545.88     1551.85     49.34 o
   3   7  15      422.54      407.12     18.99 o
   4   7  15        0.51       10.67      7.25 o
   5   7  15      206.07      216.10     16.72 o
   6   7  15      103.08      125.54     12.93 o
   7   7  15      341.82      305.86     45.55 o
  -6   8  15       56.77       55.73     12.70 o
  -5   8  15      206.28      189.21     17.08 o
  -4   8  15        0.17       -8.14      8.14 o
  -3   8  15      167.92      181.29      9.06 o
  -2   8  15       51.17       55.64      9.12 o
  -1   8  15     1207.43     1315.05     46.70 o
   0   8  15       99.18      117.17     10.46 o
   1   8  15      305.21      266.68     13.06 o
   2   8  15        0.77        8.98      6.83 o
   3   8  15      117.56      122.38     13.37 o
   4   8  15      105.27      119.08     13.96 o
   5   8  15        0.03       -3.24      9.74 o
   6   8  15       41.08       29.74     30.74 o
  -5   9  15       71.17       84.49     14.96 o
  -4   9  15       34.05       27.08     12.96 o
  -3   9  15      379.90      317.83     20.29 o
  -2   9  15       39.24       63.08     10.78 o
  -1   9  15      397.60      429.32     24.37 o
   0   9  15      299.19      312.04     21.85 o
   1   9  15       37.89       35.51      8.99 o
   2   9  15       95.99       92.20     13.07 o
   3   9  15      102.53      113.86     20.10 o
   4   9  15      268.68      263.65     21.52 o
  -2  10  15       65.49       42.45     13.67 o
  -1  10  15        0.45       11.25     10.34 o
   0  10  15        2.38       -1.27      6.77 o
   1  10  15     1248.42     1191.92     74.41 o
  -2 -10  16      114.56      130.58     14.11 o
  -1 -10  16      127.56      144.94     13.99 o
   0 -10  16      110.46       99.71     10.41 o
   1 -10  16       56.04       26.05      9.40 o
  -5  -9  16      143.08      146.67     24.96 o
  -4  -9  16      115.90       73.26     10.71 o
  -3  -9  16        9.12       13.79     11.53 o
  -2  -9  16      231.79      275.97     23.13 o
  -1  -9  16        0.99      -10.98     13.48 o
   0  -9  16      458.65      480.90     36.02 o
   1  -9  16      351.27      341.30     23.91 o
   2  -9  16       31.51       15.44      8.98 o
   3  -9  16        1.11       -3.77      6.35 o
   4  -9  16        0.30       -5.67      7.09 o
  -6  -8  16       48.15       42.62      9.80 o
  -5  -8  16      518.91      538.44     29.90 o
  -4  -8  16      105.90       80.28      9.97 o
  -3  -8  16      253.42      225.48     17.13 o
  -2  -8  16      141.03      120.71      9.87 o
  -1  -8  16       25.49        3.50      6.26 o
   0  -8  16      123.79      135.12     12.94 o
   1  -8  16      181.52      159.50     11.79 o
   2  -8  16       54.47       32.89     14.32 o
   3  -8  16      241.66      237.56     16.24 o
   4  -8  16       16.82        5.09      7.23 o
   5  -8  16      235.34      244.07     29.94 o
   6  -8  16        1.19       -9.64      9.64 o
  -7  -7  16      565.54      587.54     41.05 o
  -6  -7  16       11.36       16.05      8.92 o
  -5  -7  16       83.39       93.75     10.44 o
  -4  -7  16      104.92      101.74      9.79 o
  -3  -7  16      438.53      419.53     20.14 o
  -2  -7  16      677.20      679.31     22.98 o
  -1  -7  16        0.29        0.11      4.46 o
   0  -7  16       13.14       23.08      6.21 o
   1  -7  16        0.02        7.44      3.75 o
   2  -7  16      211.27      208.02     12.87 o
   3  -7  16       93.49       92.83      7.62 o
   4  -7  16      142.07      136.52     10.22 o
   5  -7  16        8.85        8.09      8.87 o
   6  -7  16       31.50       36.14     18.91 o
   7  -7  16      292.24      278.03     25.78 o
  -8  -6  16      304.24      290.69     19.97 o
  -7  -6  16      238.00      219.08     16.11 o
  -6  -6  16      133.93      127.26     14.50 o
  -5  -6  16      601.07      596.74     21.52 o
  -4  -6  16      612.03      567.81     24.00 o
  -3  -6  16       25.73       22.93      4.44 o
  -2  -6  16       69.05       63.86      6.18 o
  -1  -6  16       21.05       15.25      4.76 o
   0  -6  16        1.74        6.02      4.55 o
   1  -6  16      126.31      134.72      9.84 o
   2  -6  16      248.30      229.56     11.11 o
   3  -6  16       11.30        9.31      4.42 o
   4  -6  16      712.14      730.17     27.39 o
   5  -6  16      395.20      441.83     15.51 o
   6  -6  16       10.18        7.84      8.61 o
   7  -6  16      399.74      436.50     44.01 o
  -8  -5  16       79.50       70.63      9.85 o
  -7  -5  16      451.53      442.50     23.22 o
  -6  -5  16      101.03      110.40      7.59 o
  -5  -5  16       53.94       51.17      6.18 o
  -4  -5  16        3.08       -1.54      4.44 o
  -3  -5  16     1083.18     1102.79     39.35 o
  -2  -5  16      570.00      610.32     18.90 o
  -1  -5  16      453.50      457.96     17.17 o
   0  -5  16      108.14      101.29     11.72 o
   1  -5  16       41.22       35.45      5.50 o
   2  -5  16      181.70      157.45      7.61 o
   3  -5  16      166.98      160.65      8.47 o
   4  -5  16        1.68       -3.05      4.38 o
   5  -5  16       37.22       25.59      5.85 o
   6  -5  16      136.89      159.11     11.74 o
   7  -5  16        4.89       11.20      8.82 o
   8  -5  16        9.24       15.34     12.17 o
  -9  -4  16      483.93      478.99     28.32 o
  -8  -4  16        3.20        2.59      5.99 o
  -7  -4  16        4.43       10.46      5.11 o
  -6  -4  16      254.26      227.34     10.75 o
  -5  -4  16      267.18      290.20     11.82 o
  -4  -4  16      551.71      539.36     14.24 o
  -3  -4  16      485.28      490.07     21.80 o
  -2  -4  16       14.87       21.03      4.75 o
  -1  -4  16      136.95      139.76      7.49 o
   0  -4  16      214.15      201.04      8.60 o
   1  -4  16      265.78      263.82      9.45 o
   2  -4  16      143.19      138.24      6.40 o
   3  -4  16        7.82        1.39      4.01 o
   4  -4  16      224.86      200.30      8.58 o
   5  -4  16      111.66       78.36      7.98 o
   6  -4  16      792.09      767.13     29.47 o
   7  -4  16       66.83       84.50     10.17 o
   8  -4  16       96.28       85.28     15.09 o
  -9  -3  16        1.84        1.31      8.88 o
  -8  -3  16        2.16        6.62      6.62 o
  -7  -3  16        9.44       -0.19      6.81 o
  -6  -3  16      235.73      213.87     10.64 o
  -5  -3  16     1863.13     1909.14     44.13 o
  -4  -3  16      490.39      534.43     14.04 o
  -3  -3  16      360.47      365.71     14.08 o
  -2  -3  16      813.56      868.74     25.05 o
  -1  -3  16      281.03      266.30     13.28 o
   0  -3  16     1559.46     1621.64     37.51 o
   1  -3  16       39.66       26.06      4.72 o
   2  -3  16      447.36      474.94     12.51 o
   3  -3  16      260.33      280.06      9.15 o
   4  -3  16      110.75      117.82      6.94 o
   5  -3  16      101.65      105.64      9.52 o
   6  -3  16       63.38       59.98     10.80 o
   7  -3  16       22.95       32.30     10.22 o
   8  -3  16      310.65      333.58     20.76 o
   9  -3  16      190.39      233.95     21.09 o
 -10  -2  16        6.02       -1.82     11.81 o
  -9  -2  16       23.65       18.01      8.25 o
  -8  -2  16      202.80      221.75     12.80 o
  -7  -2  16      638.34      584.67     27.32 o
  -6  -2  16      832.71      845.05     25.90 o
  -5  -2  16        0.37        1.27      3.79 o
  -4  -2  16        0.00       -0.99      3.93 o
  -3  -2  16      162.77      157.56      7.27 o
  -2  -2  16        6.95       11.92      3.86 o
  -1  -2  16       16.29       15.95      4.76 o
   0  -2  16       15.07       12.02      3.70 o
   1  -2  16     1227.74     1256.82     26.45 o
   2  -2  16      130.57      105.41      6.07 o
   3  -2  16       12.95        7.74      4.18 o
   4  -2  16      366.56      378.33     13.26 o
   5  -2  16      117.65      101.72      7.83 o
   6  -2  16      161.27      150.02     10.77 o
   7  -2  16      159.62      129.84     11.07 o
   8  -2  16       46.18       55.59     12.35 o
   9  -2  16      470.54      510.19     30.68 o
 -10  -1  16       83.08       89.51     17.11 o
  -9  -1  16       60.02       56.62      8.96 o
  -8  -1  16      443.33      439.77     30.23 o
  -7  -1  16       58.28       44.75      7.13 o
  -6  -1  16      390.14      451.50     15.48 o
  -5  -1  16      280.61      278.19     10.43 o
  -4  -1  16      844.21      871.48     24.71 o
  -3  -1  16      236.69      243.54      8.78 o
  -2  -1  16       11.44       15.48      3.51 o
  -1  -1  16      123.50      118.63      7.27 o
   0  -1  16     1204.08     1261.95     26.63 o
   1  -1  16     1062.21     1072.94     25.27 o
   2  -1  16      111.81      117.10      6.52 o
   3  -1  16      474.66      460.73     13.18 o
   4  -1  16       23.22       23.51      5.01 o
   5  -1  16        4.62        5.67      4.69 o
   6  -1  16      485.81      546.23     24.37 o
   7  -1  16        6.18        9.28     13.25 o
   8  -1  16        1.31       10.06      8.20 o
   9  -1  16       28.37       16.84      9.31 o
 -10   0  16        8.38      -10.88     13.83 o
  -9   0  16      101.79      125.93     18.46 o
  -8   0  16      320.01      355.00     21.55 o
  -7   0  16        1.90        0.10      4.64 o
  -6   0  16      794.32      777.47     29.11 o
  -5   0  16      616.17      656.05     18.70 o
  -4   0  16        9.59        9.61      3.40 o
  -3   0  16        0.57       -2.05      2.85 o
  -2   0  16      443.87      479.25     16.33 o
  -1   0  16     3592.34     3480.40     50.77 o
   0   0  16      307.94      313.05     14.95 o
   1   0  16      166.20      190.94      9.90 o
   2   0  16      527.28      549.32     16.29 o
   3   0  16      959.18     1048.29     25.72 o
   4   0  16      555.46      524.83     20.90 o
   5   0  16       38.57       29.56      5.25 o
   6   0  16      228.82      245.12     12.24 o
   7   0  16        6.50       13.33      6.28 o
   8   0  16        3.20       15.66      9.07 o
   9   0  16       87.51       92.02     12.42 o
 -10   1  16      544.43      562.98     50.85 o
  -9   1  16       35.64       36.22     12.44 o
  -8   1  16        0.19        9.86     11.42 o
  -7   1  16        1.17        4.75      9.46 o
  -6   1  16      652.92      689.49     19.50 o
  -5   1  16       14.70       19.08      3.82 o
  -4   1  16      375.78      366.55     11.63 o
  -3   1  16       92.30       87.57      5.21 o
  -2   1  16       50.95       49.42      4.67 o
  -1   1  16      122.58      109.95      5.68 o
   0   1  16     1277.11     1252.10     26.70 o
   1   1  16       63.37       55.46      5.54 o
   2   1  16     1640.22     1667.88     37.75 o
   3   1  16     1353.64     1306.43     31.68 o
   4   1  16      450.66      494.18     17.68 o
   5   1  16      101.21      113.55      7.45 o
   6   1  16      158.55      165.85      9.98 o
   7   1  16      293.40      316.40     17.84 o
   8   1  16      330.75      379.77     20.65 o
   9   1  16       50.13       34.14     10.01 o
 -10   2  16        0.33       -5.60     21.82 o
  -9   2  16        8.05       30.16     25.42 o
  -8   2  16      280.14      258.79     24.64 o
  -7   2  16       58.87       42.11      8.24 o
  -6   2  16        3.88       14.64      6.76 o
  -5   2  16      410.64      447.24     16.77 o
  -4   2  16       16.79       24.90      6.38 o
  -3   2  16     5666.76     6012.91    153.11 o
  -2   2  16       39.26       36.09      5.78 o
  -1   2  16       56.66       57.78      5.39 o
   0   2  16       54.32       53.23      3.98 o
   1   2  16      849.47      893.66     19.34 o
   2   2  16      210.27      165.90      7.95 o
   3   2  16       11.26       10.50      4.42 o
   4   2  16       63.68       76.18      7.53 o
   5   2  16      379.50      393.05     17.40 o
   6   2  16       19.95        2.71      8.03 o
   7   2  16       72.69       65.23      8.22 o
   8   2  16       12.16       28.69      8.71 o
   9   2  16      298.54      250.66     29.42 o
  -9   3  16       20.88       10.84     14.83 o
  -8   3  16      318.00      338.85     35.64 o
  -7   3  16       14.42       -0.88     21.12 o
  -6   3  16        0.03        4.48      5.97 o
  -5   3  16        0.27        5.86      6.41 o
  -4   3  16      371.38      358.58     15.90 o
  -3   3  16        0.25        1.50      2.93 o
  -2   3  16       16.09       19.87      2.15 o
  -1   3  16      143.05      156.10      7.18 o
   0   3  16       25.87       22.71      4.47 o
   1   3  16      559.42      568.55     12.30 o
   2   3  16     1591.58     1628.15     45.62 o
   3   3  16       16.40       15.83      5.25 o
   4   3  16      177.46      176.19     10.18 o
   5   3  16       48.78       39.44      8.23 o
   6   3  16      727.62      769.17     32.64 o
   7   3  16       23.16       42.32     12.63 o
   8   3  16      259.98      273.86     31.27 o
   9   3  16      520.79      546.93     46.22 o
  -9   4  16        0.31       14.48     10.98 o
  -8   4  16      169.83      150.56     19.42 o
  -7   4  16      144.99      158.64     14.10 o
  -6   4  16       11.41       18.34      6.20 o
  -5   4  16      143.17      156.10     11.04 o
  -4   4  16      248.76      278.18     14.16 o
  -3   4  16      221.37      213.51      7.68 o
  -2   4  16      453.69      460.54     11.12 o
  -1   4  16     1005.99     1085.02     27.62 o
   0   4  16      896.91      917.03     22.08 o
   1   4  16        2.89       10.21      5.44 o
   2   4  16      579.28      649.69     21.67 o
   3   4  16      256.97      299.68     13.75 o
   4   4  16        1.57       -6.52      6.52 o
   5   4  16       62.24       62.99     13.30 o
   6   4  16        3.94        2.34      8.82 o
   7   4  16      100.03       75.71     17.41 o
   8   4  16       15.36       -0.43     13.10 o
  -8   5  16      221.23      213.98     19.11 o
  -7   5  16      177.32      205.23     14.98 o
  -6   5  16       62.17       65.13      7.26 o
  -5   5  16        1.11        0.72      4.45 o
  -4   5  16       56.40       64.48     12.90 o
  -3   5  16      666.29      647.02     15.43 o
  -2   5  16     1133.52     1121.81     25.08 o
  -1   5  16      637.81      669.98     16.98 o
   0   5  16     1197.00     1237.31     36.82 o
   1   5  16      401.81      384.23     17.48 o
   2   5  16       44.73       67.14      8.57 o
   3   5  16        0.88       -0.07      6.25 o
   4   5  16       71.36       58.16     14.72 o
   5   5  16        3.86       14.17      8.29 o
   6   5  16      446.30      389.39     28.17 o
   7   5  16       80.55       64.34     14.93 o
   8   5  16     1056.46     1133.14     82.34 o
  -8   6  16       56.21       77.10     12.36 o
  -7   6  16        2.21        9.40     10.37 o
  -6   6  16        1.00        6.17      6.10 o
  -5   6  16       56.46       57.57      7.00 o
  -4   6  16      638.76      684.80     22.05 o
  -3   6  16      112.33      103.55      5.85 o
  -2   6  16       15.22       23.61      2.93 o
  -1   6  16      239.48      243.82      8.85 o
   0   6  16     1117.19     1122.31     29.24 o
   1   6  16      147.32      172.56     13.11 o
   2   6  16      637.20      676.99     27.23 o
   3   6  16        2.18       -4.59      6.93 o
   4   6  16       34.13       26.26      9.49 o
   5   6  16      803.49      804.78     72.15 o
   6   6  16      139.87      128.29     15.40 o
   7   6  16      181.48      166.15     22.96 o
  -7   7  16       69.55       65.09     12.65 o
  -6   7  16      580.82      606.81     36.27 o
  -5   7  16      551.81      583.45     24.58 o
  -4   7  16      499.48      483.07     23.45 o
  -3   7  16        2.37        2.19      4.67 o
  -2   7  16       95.01      107.66      6.16 o
  -1   7  16       80.68       74.78      6.10 o
   0   7  16      356.77      365.41     15.10 o
   1   7  16      265.83      290.63     16.99 o
   2   7  16      161.32      177.05     12.56 o
   3   7  16      277.88      278.61     14.95 o
   4   7  16       85.21       85.41      9.51 o
   5   7  16       45.40       53.38     10.62 o
   6   7  16      540.78      542.67     28.04 o
  -6   8  16      478.83      458.28     32.44 o
  -5   8  16      148.28      142.39     15.51 o
  -4   8  16       73.87       75.46     15.71 o
  -3   8  16      311.01      300.42     21.05 o
  -2   8  16       91.66       83.27      7.56 o
  -1   8  16        0.68       -0.05      4.96 o
   0   8  16       33.38       40.31      7.57 o
   1   8  16        0.43       -4.47      6.22 o
   2   8  16       58.44       63.50     11.80 o
   3   8  16     1086.10     1022.45     58.43 o
   4   8  16      457.59      457.62     27.41 o
   5   8  16       63.41       45.68     16.32 o
  -4   9  16      429.23      399.34     46.47 o
  -3   9  16      162.32      129.76     19.21 o
  -2   9  16       56.79       71.49     11.34 o
  -1   9  16        6.91        2.42      5.91 o
   0   9  16        6.31        4.44      9.78 o
   1   9  16      340.15      327.92     19.23 o
   2   9  16       27.69       12.34     11.57 o
   3   9  16       43.92       41.79     11.59 o
  -4  -9  17      256.88      277.33     18.61 o
  -3  -9  17       67.76       74.94     10.80 o
  -2  -9  17       45.64       21.36     15.26 o
  -1  -9  17        0.24       -3.43      6.42 o
   0  -9  17        8.94       13.52     11.90 o
   1  -9  17      331.39      313.32     26.02 o
   2  -9  17        1.46       -0.63      7.29 o
   3  -9  17      361.88      402.86     24.10 o
  -5  -8  17       14.26       27.22      9.70 o
  -4  -8  17       87.24       97.67     11.30 o
  -3  -8  17        0.04        2.97      8.85 o
  -2  -8  17      223.59      223.44     17.06 o
  -1  -8  17      143.52      127.48     21.71 o
   0  -8  17       88.38       80.71     11.16 o
   1  -8  17       90.33       80.33     10.92 o
   2  -8  17      380.03      378.59     36.59 o
   3  -8  17       44.59       47.84     10.71 o
   4  -8  17       47.03       73.57     10.70 o
   5  -8  17      359.37      352.68     24.24 o
  -7  -7  17       21.96       21.66      9.70 o
  -6  -7  17       62.01       64.25     11.87 o
  -5  -7  17      136.94      101.41     15.15 o
  -4  -7  17        4.77        4.57      5.36 o
  -3  -7  17        0.02        1.64      4.93 o
  -2  -7  17       56.48       43.22      6.82 o
  -1  -7  17     1180.28     1230.15     53.66 o
   0  -7  17        0.20        8.08     10.68 o
   1  -7  17       22.17       12.87      4.71 o
   2  -7  17       51.75       53.00      6.55 o
   3  -7  17       22.78       14.86      6.23 o
   4  -7  17      361.59      351.05     22.64 o
   5  -7  17       49.55       71.68     17.44 o
   6  -7  17       23.94       26.61     10.19 o
  -7  -6  17      246.17      283.42     18.35 o
  -6  -6  17        6.10       -0.52      6.16 o
  -5  -6  17      124.49      103.74      7.91 o
  -4  -6  17      271.36      280.51     17.47 o
  -3  -6  17      468.74      519.50     16.69 o
  -2  -6  17      101.65      114.22      8.23 o
  -1  -6  17       59.41       46.26      6.69 o
   0  -6  17      437.04      450.43     17.37 o
   1  -6  17       39.86       27.31      5.66 o
   2  -6  17      224.59      230.50     10.26 o
   3  -6  17      215.93      224.82     12.99 o
   4  -6  17       60.07       44.02      6.79 o
   5  -6  17       46.16       33.89      8.15 o
   6  -6  17        4.35        3.60      8.45 o
   7  -6  17      139.23      101.89     22.69 o
  -8  -5  17       30.41       21.22      8.57 o
  -7  -5  17      196.79      171.28     12.79 o
  -6  -5  17       29.47       42.21      5.91 o
  -5  -5  17       26.76       24.81      6.07 o
  -4  -5  17       45.69       54.96      6.15 o
  -3  -5  17        0.34       -0.62      4.76 o
  -2  -5  17      113.12      127.56      7.75 o
  -1  -5  17        0.43       -0.69      3.84 o
   0  -5  17      636.77      657.13     18.99 o
   1  -5  17     1172.60     1145.31     31.08 o
   2  -5  17       83.04       75.48      6.50 o
   3  -5  17        3.24        5.01      5.17 o
   4  -5  17      175.02      210.23     11.70 o
   5  -5  17     1003.48     1062.39     32.40 o
   6  -5  17      165.61      172.58     13.64 o
   7  -5  17       69.02       91.73     12.40 o
   8  -5  17      303.11      264.98     30.01 o
  -9  -4  17      175.30      154.03     17.34 o
  -8  -4  17       21.15       15.81      6.02 o
  -7  -4  17       25.04       36.33      8.00 o
  -6  -4  17       36.23       40.82      6.07 o
  -5  -4  17       58.17       74.54      5.76 o
  -4  -4  17       50.25       56.44      5.03 o
  -3  -4  17      182.16      162.79      9.12 o
  -2  -4  17      798.21      860.75     24.00 o
  -1  -4  17       88.91       71.73      6.38 o
   0  -4  17      285.25      309.87     11.02 o
   1  -4  17       35.90       28.11      4.45 o
   2  -4  17       82.66       64.42      5.09 o
   3  -4  17      433.68      439.06     13.00 o
   4  -4  17        2.23        1.63      4.76 o
   5  -4  17      307.72      320.02     17.11 o
   6  -4  17      115.55      106.11      9.78 o
   7  -4  17       18.85       13.15      7.49 o
   8  -4  17       44.76       43.32     11.29 o
  -9  -3  17        9.65        5.66      9.08 o
  -8  -3  17       58.67       53.30      6.56 o
  -7  -3  17       21.06       38.78      6.32 o
  -6  -3  17      383.17      401.84     13.14 o
  -5  -3  17        4.68        4.83      4.01 o
  -4  -3  17       20.29       20.48      4.85 o
  -3  -3  17      428.65      408.74     14.31 o
  -2  -3  17     1061.41     1086.93     31.39 o
  -1  -3  17     1945.92     1997.01     43.43 o
   0  -3  17     5386.76     5674.89    124.50 o
   1  -3  17      128.56      123.36      6.54 o
   2  -3  17      410.74      374.14     14.56 o
   3  -3  17        0.28        1.56      3.67 o
   4  -3  17      204.96      233.13     10.18 o
   5  -3  17       61.15       59.70      8.39 o
   6  -3  17      358.35      392.74     20.08 o
   7  -3  17     1446.21     1488.06     46.86 o
   8  -3  17       11.75       18.82     10.43 o
  -9  -2  17        0.29       -0.49      7.19 o
  -8  -2  17       61.30      100.49     13.09 o
  -7  -2  17       51.79       54.55     10.77 o
  -6  -2  17       36.20       30.76      9.54 o
  -5  -2  17       12.61       11.13      4.44 o
  -4  -2  17       28.18       25.70      5.32 o
  -3  -2  17      206.05      192.30      8.44 o
  -2  -2  17      122.47      133.04      7.31 o
  -1  -2  17      617.14      604.71     14.08 o
   0  -2  17      300.29      277.41      9.55 o
   1  -2  17      102.34      101.05      6.32 o
   2  -2  17      119.38      129.61      7.59 o
   3  -2  17      829.93      877.25     25.17 o
   4  -2  17      179.83      186.08     10.13 o
   5  -2  17     1359.37     1543.46     64.16 o
   6  -2  17       23.06       24.20      7.51 o
   7  -2  17        0.04       -3.53      7.94 o
   8  -2  17        8.02       21.78      8.89 o
   9  -2  17       48.36        5.31     19.26 o
  -9  -1  17      305.97      268.69     18.55 o
  -8  -1  17      137.33      135.90     12.94 o
  -7  -1  17       41.91       33.41      7.69 o
  -6  -1  17       52.20       50.05      7.64 o
  -5  -1  17        0.46        2.89      4.17 o
  -4  -1  17     1756.83     1815.52     50.76 o
  -3  -1  17      454.32      412.96     13.00 o
  -2  -1  17       99.67      121.64      6.89 o
  -1  -1  17      230.38      219.76      7.77 o
   0  -1  17     1090.15     1103.81     24.74 o
   1  -1  17     2542.77     2544.41     54.20 o
   2  -1  17      258.80      257.85     10.87 o
   3  -1  17      206.82      186.05      9.86 o
   4  -1  17       33.15       28.28      5.94 o
   5  -1  17     1333.24     1335.58     38.93 o
   6  -1  17       44.93       58.14      7.28 o
   7  -1  17      258.92      281.54     17.22 o
   8  -1  17       74.69       83.51     11.60 o
   9  -1  17      116.57      107.05     18.22 o
  -9   0  17      200.64      207.89     28.50 o
  -8   0  17       21.27       11.59      5.69 o
  -7   0  17      137.91      120.37     10.88 o
  -6   0  17     1360.85     1348.69     40.67 o
  -5   0  17       45.02       45.48      4.43 o
  -4   0  17        0.50       -2.35      3.12 o
  -3   0  17      525.49      567.46     16.98 o
  -2   0  17       26.58       25.39      6.34 o
  -1   0  17      195.27      212.82      6.69 o
   0   0  17       14.79        7.94      4.17 o
   1   0  17       11.48        4.74      4.47 o
   2   0  17       28.91       43.78      4.65 o
   3   0  17     7590.45     7857.54    182.50 o
   4   0  17      129.17       74.37      7.38 o
   5   0  17      198.12      210.52     16.79 o
   6   0  17      224.18      203.07     11.50 o
   7   0  17       10.91       11.04      8.28 o
   8   0  17       14.21       25.11      8.43 o
   9   0  17        0.58       -8.54      8.89 o
  -9   1  17      186.35      229.45     24.80 o
  -8   1  17      231.23      200.44     28.63 o
  -7   1  17      196.86      136.07      8.75 o
  -6   1  17      765.21      770.95     23.96 o
  -5   1  17     1279.79     1260.88     35.72 o
  -4   1  17       77.52       53.53      4.38 o
  -3   1  17      174.53      169.63      6.75 o
  -2   1  17      784.30      771.54     25.89 o
  -1   1  17      253.71      288.28      9.09 o
   0   1  17        3.13        9.54      3.56 o
   1   1  17     2439.82     2537.39     66.87 o
   2   1  17      166.87      145.97      7.40 o
   3   1  17        4.57        7.92      8.60 o
   4   1  17        0.23        0.74      4.79 o
   5   1  17       20.09        4.33      7.50 o
   6   1  17       65.08       71.79      8.19 o
   7   1  17      290.16      240.91     26.67 o
   8   1  17       78.75       94.66     12.06 o
   9   1  17        0.71       13.47     16.89 o
  -9   2  17       96.40       84.83     17.69 o
  -8   2  17       99.48       88.66     17.48 o
  -7   2  17      988.49     1062.97     71.38 o
  -6   2  17      316.01      304.91     14.93 o
  -5   2  17       20.30       19.81      5.91 o
  -4   2  17      811.83      861.30     27.76 o
  -3   2  17       36.91       36.57      4.61 o
  -2   2  17      590.24      629.63     17.64 o
  -1   2  17       11.60        7.15      4.39 o
   0   2  17      162.44      179.73      8.70 o
   1   2  17      454.96      522.17     16.36 o
   2   2  17       11.77       16.90      3.40 o
   3   2  17        2.89        2.78      2.67 o
   4   2  17      874.04      940.29     23.65 o
   5   2  17      441.31      352.51     12.98 o
   6   2  17        9.09       11.52      6.64 o
   7   2  17      177.40      183.45     15.60 o
   8   2  17      222.77      217.28     16.00 o
   9   2  17      289.04      262.02     26.46 o
  -9   3  17       77.43       85.69     22.43 o
  -8   3  17      185.34      173.87     19.62 o
  -7   3  17      847.99      852.62     59.50 o
  -6   3  17      176.09      198.23     12.13 o
  -5   3  17        1.62       -1.25      5.40 o
  -4   3  17       77.16       65.70      7.59 o
  -3   3  17     1235.26     1250.76     31.09 o
  -2   3  17        0.16        2.95      3.47 o
  -1   3  17     3029.40     3092.76     77.69 o
   0   3  17     2146.46     2151.03     49.45 o
   1   3  17      274.15      286.68      7.38 o
   2   3  17      509.92      504.23     19.66 o
   3   3  17      266.08      226.33     12.90 o
   4   3  17      222.54      246.54     14.67 o
   5   3  17       16.92        8.27      8.19 o
   6   3  17      389.14      357.97     24.05 o
   7   3  17       59.63       94.38     15.87 o
   8   3  17       12.57       30.63     16.67 o
  -9   4  17      377.90      309.60     44.19 o
  -8   4  17      152.65      165.18     46.53 o
  -7   4  17       74.04       74.33     11.32 o
  -6   4  17       27.98       32.10      7.99 o
  -5   4  17       68.42       53.69      7.62 o
  -4   4  17      101.96      116.66     10.55 o
  -3   4  17       71.78       77.43      4.28 o
  -2   4  17      694.12      791.30     16.82 o
  -1   4  17      387.39      386.21     12.64 o
   0   4  17       49.24       30.35      5.03 o
   1   4  17       22.42       24.27      5.75 o
   2   4  17       37.08       48.69      6.03 o
   3   4  17        0.14        7.45      6.49 o
   4   4  17        0.17       -3.46      6.23 o
   5   4  17      230.70      255.74     25.35 o
   6   4  17      294.52      279.30     22.90 o
   7   4  17      447.89      506.92     33.33 o
   8   4  17       29.69       21.57     15.37 o
  -8   5  17       16.22       18.47     11.10 o
  -7   5  17      281.82      230.65     18.54 o
  -6   5  17      536.55      523.20     20.88 o
  -5   5  17        5.95        7.23      7.22 o
  -4   5  17      161.85      144.75     11.21 o
  -3   5  17      274.36      260.73      9.56 o
  -2   5  17     1145.74     1167.56     26.61 o
  -1   5  17      252.86      299.82     17.88 o
   0   5  17     1147.81     1232.71     35.95 o
   1   5  17      176.29      154.52     10.61 o
   2   5  17     1330.17     1270.13     50.23 o
   3   5  17       77.74       56.56      8.94 o
   4   5  17       23.15       27.21      9.07 o
   5   5  17     1056.46     1076.37     55.59 o
   6   5  17       32.10        7.26     13.30 o
   7   5  17       33.73       34.23     18.48 o
  -7   6  17        0.15        2.66      8.40 o
  -6   6  17      655.74      604.53     38.55 o
  -5   6  17      259.84      231.28     11.95 o
  -4   6  17      210.32      224.38     14.76 o
  -3   6  17     2787.87     2773.05     83.51 o
  -2   6  17      106.98      111.61      5.70 o
  -1   6  17       17.01       15.23      2.90 o
   0   6  17        2.71       -1.22      4.60 o
   1   6  17      378.81      385.56     15.67 o
   2   6  17        0.62       10.16      7.39 o
   3   6  17       69.62       97.03     13.61 o
   4   6  17       25.38       19.28      9.71 o
   5   6  17        0.82        5.38      9.74 o
   6   6  17      226.62      243.34     21.09 o
   7   6  17       80.34       83.42     25.37 o
  -6   7  17      125.68      117.03     22.49 o
  -5   7  17      219.99      190.47     14.21 o
  -4   7  17      165.76      135.92      9.48 o
  -3   7  17       31.20       30.28      6.36 o
  -2   7  17      363.93      390.71     14.74 o
  -1   7  17        1.54        1.16      4.84 o
   0   7  17       83.03       82.99      8.09 o
   1   7  17        1.56       15.15      6.26 o
   2   7  17      173.89      158.80     10.12 o
   3   7  17      481.66      508.62     21.71 o
   4   7  17       53.62       49.26     10.21 o
   5   7  17      149.46      116.80     21.06 o
   6   7  17        2.80       -6.05     10.76 o
  -5   8  17      575.96      521.95     47.37 o
  -4   8  17        2.50       -3.97     13.39 o
  -3   8  17        1.26       -4.26     11.78 o
  -2   8  17       81.59      107.29      8.29 o
  -1   8  17     1043.42     1002.03     45.06 o
   0   8  17      133.71      119.57     20.47 o
   1   8  17       19.18       10.99      8.62 o
   2   8  17       83.25      109.69     13.18 o
   3   8  17      100.08       95.39     13.52 o
   4   8  17      154.58      178.16     21.19 o
  -3   9  17      145.61      147.60     21.65 o
  -2   9  17       76.28       53.27     13.77 o
  -1   9  17       31.60       19.74     11.00 o
   0   9  17      272.02      294.80     43.16 o
   1   9  17        1.48        9.45     11.64 o
   2   9  17      340.22      307.26     31.35 o
  -3  -9  18       56.23       42.02     10.51 o
  -2  -9  18      125.58      161.70     16.30 o
  -1  -9  18        7.13        7.87      7.38 o
   0  -9  18      201.71      206.41     18.66 o
   1  -9  18        1.85       -3.31     10.07 o
   2  -9  18        0.76        5.39      9.68 o
  -5  -8  18       36.37       23.44      9.93 o
  -4  -8  18       42.90       30.01      9.68 o
  -3  -8  18       48.56       49.61      9.20 o
  -2  -8  18        6.76        0.68      7.71 o
  -1  -8  18      287.09      260.03     23.43 o
   0  -8  18       26.16       26.50      9.28 o
   1  -8  18       20.73       16.04      9.75 o
   2  -8  18      246.11      224.82     26.76 o
   3  -8  18       16.15       13.72     12.37 o
   4  -8  18       92.67       64.85     11.56 o
  -6  -7  18        0.75        1.40      8.22 o
  -5  -7  18       75.10      100.66     11.90 o
  -4  -7  18      255.62      245.58     29.30 o
  -3  -7  18      533.59      487.56     21.82 o
  -2  -7  18       46.68       57.33      7.20 o
  -1  -7  18       24.87       45.62      9.57 o
   0  -7  18       42.50       28.21      7.96 o
   1  -7  18      305.36      316.47     15.77 o
   2  -7  18      185.56      167.58     12.22 o
   3  -7  18      151.32      165.27     18.31 o
   4  -7  18       42.91       69.26     20.85 o
   5  -7  18        2.74       37.43     13.35 o
   6  -7  18        1.14      -11.04     11.04 o
  -7  -6  18        8.52        1.10      9.69 o
  -6  -6  18      116.21       98.80     19.25 o
  -5  -6  18       60.21       58.60      7.82 o
  -4  -6  18       90.23       67.12      7.41 o
  -3  -6  18        8.59       18.45      7.37 o
  -2  -6  18        2.76       -5.50      5.50 o
  -1  -6  18      354.63      344.76     12.92 o
   0  -6  18      535.72      537.42     22.55 o
   1  -6  18      285.73      276.64     12.71 o
   2  -6  18      202.84      199.28     11.74 o
   3  -6  18       17.07       27.33      6.89 o
   4  -6  18      286.37      265.38     13.14 o
   5  -6  18      102.62       89.35      9.91 o
   6  -6  18        3.75        3.99     12.41 o
   7  -6  18      188.14      163.55     30.82 o
  -8  -5  18       38.30       44.60     11.64 o
  -7  -5  18      305.79      256.69     17.53 o
  -6  -5  18      136.52      126.34      8.78 o
  -5  -5  18      952.79     1020.52     32.20 o
  -4  -5  18      285.17      283.56     13.47 o
  -3  -5  18        2.13        8.28      5.44 o
  -2  -5  18      479.96      494.83     17.63 o
  -1  -5  18        2.19        6.99      4.56 o
   0  -5  18     2082.11     2035.89     59.60 o
   1  -5  18        0.27        3.75      4.02 o
   2  -5  18      120.46      141.18      8.50 o
   3  -5  18       10.46        9.20      4.89 o
   4  -5  18      883.26      910.05     31.27 o
   5  -5  18      124.84      136.77     11.14 o
   6  -5  18       77.40       72.26     19.09 o
   7  -5  18       26.02       25.07     11.19 o
  -8  -4  18      395.77      432.47     29.22 o
  -7  -4  18      327.44      294.55     17.31 o
  -6  -4  18      224.89      222.60     12.24 o
  -5  -4  18      385.81      383.16     13.38 o
  -4  -4  18      166.87      183.41     11.31 o
  -3  -4  18      332.90      341.20     13.65 o
  -2  -4  18      806.37      787.41     23.86 o
  -1  -4  18      448.62      435.54     16.18 o
   0  -4  18        4.21        8.47      4.05 o
   1  -4  18      756.55      777.81     24.21 o
   2  -4  18      290.77      297.97     10.12 o
   3  -4  18       24.95       28.77      5.34 o
   4  -4  18      295.50      278.42     13.85 o
   5  -4  18      221.43      231.70     14.56 o
   6  -4  18        7.08       15.12      8.20 o
   7  -4  18      807.01      885.97     37.77 o
   8  -4  18        0.10       -0.04      9.68 o
  -9  -3  18       50.78       28.40     11.29 o
  -8  -3  18        7.21        5.57      8.07 o
  -7  -3  18       15.74       20.56      5.48 o
  -6  -3  18     1048.99     1013.45     34.67 o
  -5  -3  18       18.25       24.82      5.55 o
  -4  -3  18      360.11      347.78     13.66 o
  -3  -3  18      592.25      628.78     18.70 o
  -2  -3  18     2195.97     2346.13     59.16 o
  -1  -3  18     2009.84     2014.78     54.84 o
   0  -3  18      406.78      417.04     13.20 o
   1  -3  18     1666.09     1720.39     42.21 o
   2  -3  18      396.36      346.36     10.60 o
   3  -3  18       12.51       16.68      4.00 o
   4  -3  18      261.40      269.29     12.61 o
   5  -3  18      204.57      187.77     13.18 o
   6  -3  18        5.71       10.57      7.69 o
   7  -3  18       54.32       53.36     12.48 o
   8  -3  18       15.72       11.64     10.23 o
  -9  -2  18        7.77       12.72      9.75 o
  -8  -2  18        7.25       -1.68      6.84 o
  -7  -2  18      244.03      247.81     18.05 o
  -6  -2  18      506.13      490.05     17.79 o
  -5  -2  18       10.68        7.16      3.98 o
  -4  -2  18      443.40      512.20     18.49 o
  -3  -2  18      361.58      341.57     11.81 o
  -2  -2  18      906.83      883.11     25.46 o
  -1  -2  18     3645.80     3711.66     74.03 o
   0  -2  18      240.51      259.48     10.02 o
   1  -2  18      944.53     1017.36     23.53 o
   2  -2  18        0.84        4.96      3.95 o
   3  -2  18      161.66      117.84     11.01 o
   4  -2  18      334.27      381.51     19.64 o
   5  -2  18      492.69      506.30     25.35 o
   6  -2  18       78.35       84.39      9.78 o
   7  -2  18       85.30       77.27     10.96 o
   8  -2  18      464.64      472.88     25.50 o
  -9  -1  18       21.12       13.95     13.75 o
  -8  -1  18      371.46      346.64     20.58 o
  -7  -1  18      367.92      348.21     21.51 o
  -6  -1  18        6.99        3.58      6.71 o
  -5  -1  18      250.45      250.32     11.07 o
  -4  -1  18       66.36       56.48      5.25 o
  -3  -1  18     4655.62     4632.64    109.17 o
  -2  -1  18     1246.58     1295.94     31.22 o
  -1  -1  18      559.48      547.23     15.73 o
   0  -1  18      100.10      111.34      7.56 o
   1  -1  18      766.87      772.04     19.50 o
   2  -1  18     2668.30     2729.63     71.10 o
   3  -1  18     3079.64     3049.14     75.22 o
   4  -1  18      821.29      822.52     22.44 o
   5  -1  18      187.79      180.70     12.22 o
   6  -1  18      471.84      468.56     22.15 o
   7  -1  18      228.29      247.23     26.41 o
   8  -1  18       45.01       42.78     11.37 o
  -9   0  18        5.46       17.21     13.34 o
  -8   0  18      118.29      126.26     13.52 o
  -7   0  18       94.42       99.29     10.79 o
  -6   0  18       86.66       66.62      6.88 o
  -5   0  18     3840.33     3972.23     89.65 o
  -4   0  18      686.92      628.78     18.75 o
  -3   0  18      257.03      288.87     14.55 o
  -2   0  18      544.33      529.47     14.93 o
  -1   0  18       68.59       66.53      4.89 o
   0   0  18     2850.75     2846.35     68.46 o
   1   0  18        7.13        1.88      5.17 o
   2   0  18      236.53      218.80      9.66 o
   3   0  18       90.07       87.81      7.93 o
   4   0  18      510.25      455.35     15.87 o
   5   0  18       93.35       99.41      9.50 o
   6   0  18      195.35      181.52     16.62 o
   7   0  18      262.75      268.25     17.46 o
   8   0  18       13.82        3.84      9.37 o
  -9   1  18       52.39       47.25     15.16 o
  -8   1  18       81.03       82.08     16.36 o
  -7   1  18      110.50       89.69      8.60 o
  -6   1  18      123.30      100.78      7.86 o
  -5   1  18     1235.71     1223.97     34.60 o
  -4   1  18       19.91       24.53      3.14 o
  -3   1  18       14.67       11.06      4.49 o
  -2   1  18     3366.93     3426.20     74.23 o
  -1   1  18      472.83      492.16     19.51 o
   0   1  18       62.22       61.84      6.55 o
   1   1  18      681.20      648.12     22.33 o
   2   1  18       94.13       79.08      5.47 o
   3   1  18       86.92       93.25      9.81 o
   4   1  18     1966.71     1958.39     51.56 o
   5   1  18        4.73        1.42      6.00 o
   6   1  18     1153.47     1166.70     52.92 o
   7   1  18      791.29      804.44     41.67 o
   8   1  18        0.21        1.89      6.25 o
  -9   2  18        2.04       10.62     20.73 o
  -8   2  18        8.07        1.54     11.61 o
  -7   2  18      127.82      109.06     23.78 o
  -6   2  18       25.69       10.64     11.29 o
  -5   2  18      209.02      184.01     12.45 o
  -4   2  18      916.68      843.64     25.95 o
  -3   2  18     1002.31     1086.17     30.71 o
  -2   2  18     2018.42     1909.18     52.59 o
  -1   2  18       40.96       37.13      5.28 o
   0   2  18      136.74      132.96      7.73 o
   1   2  18     2950.59     3085.88     70.40 o
   2   2  18       84.18       58.92      5.95 o
   3   2  18      344.89      311.24     10.88 o
   4   2  18      158.45      139.66     11.75 o
   5   2  18      467.71      458.66     23.65 o
   6   2  18        2.22        4.01      5.97 o
   7   2  18        1.19       -4.65      4.65 o
   8   2  18        0.12       -7.56     11.82 o
  -9   3  18      143.47      196.24     45.29 o
  -8   3  18      326.11      295.99     27.06 o
  -7   3  18       66.14       54.82     13.65 o
  -6   3  18       13.03        8.68      7.37 o
  -5   3  18        0.02        1.81      6.14 o
  -4   3  18     1075.07     1070.43     44.96 o
  -3   3  18       96.34      105.99      6.55 o
  -2   3  18      188.44      194.25     11.72 o
  -1   3  18     1183.22     1182.62     32.70 o
   0   3  18      394.65      406.36     14.62 o
   1   3  18     1031.18      990.00     21.10 o
   2   3  18      198.80      175.37     13.13 o
   3   3  18        0.05        4.74      6.73 o
   4   3  18      652.42      718.42     34.25 o
   5   3  18      229.80      173.99     14.53 o
   6   3  18       80.16      204.70     31.09 o
   7   3  18      292.76      297.51     25.82 o
   8   3  18        0.12      -10.35     13.79 o
  -8   4  18      336.39      395.34     30.82 o
  -7   4  18      179.60      140.26     18.48 o
  -6   4  18      141.05      144.56     12.62 o
  -5   4  18       34.22       31.65     10.49 o
  -4   4  18        2.48        6.21      6.19 o
  -3   4  18        0.92        1.34      2.35 o
  -2   4  18       18.76        8.87      2.50 o
  -1   4  18     1257.58     1199.99     36.54 o
   0   4  18     1496.97     1521.41     41.74 o
   1   4  18       42.50       66.83      7.90 o
   2   4  18      325.18      287.27     17.93 o
   3   4  18     1334.80     1392.18     47.60 o
   4   4  18      375.15      332.78     19.56 o
   5   4  18        2.64        0.13     14.79 o
   6   4  18       23.58       24.58     11.97 o
   7   4  18        7.77       18.22     14.30 o
  -8   5  18       16.13       40.93     14.80 o
  -7   5  18      106.74      107.13     16.96 o
  -6   5  18      439.75      428.84     19.98 o
  -5   5  18      588.92      542.34     25.01 o
  -4   5  18        0.74        8.24      6.81 o
  -3   5  18      210.28      222.28     12.08 o
  -2   5  18      116.19      110.43      5.31 o
  -1   5  18        8.82        7.40      3.09 o
   0   5  18      661.26      654.21     24.82 o
   1   5  18     2486.70     2561.65    102.75 o
   2   5  18       42.54       24.12      6.60 o
   3   5  18      260.94      288.98     16.60 o
   4   5  18      915.54      963.83     52.48 o
   5   5  18        0.36       -4.50     11.80 o
   6   5  18       50.52       42.34     13.88 o
   7   5  18      251.92      303.19     29.32 o
  -7   6  18      125.54       72.81     14.09 o
  -6   6  18       16.66       14.10      8.57 o
  -5   6  18        0.03       -6.95      6.95 o
  -4   6  18        4.38        8.32      6.73 o
  -3   6  18        9.84        9.18      4.36 o
  -2   6  18       14.80       12.55      3.22 o
  -1   6  18      163.25      168.27      7.89 o
   0   6  18      127.28      123.73      7.84 o
   1   6  18      599.81      615.08     22.79 o
   2   6  18        3.63        2.35      7.23 o
   3   6  18       91.62       69.27     13.96 o
   4   6  18       59.41       40.11     10.57 o
   5   6  18      329.68      352.87     45.26 o
   6   6  18       29.19       33.40     15.08 o
  -6   7  18      138.56      109.55     16.63 o
  -5   7  18       19.86        8.65      7.44 o
  -4   7  18       33.00       14.51      9.72 o
  -3   7  18        1.82       10.94      9.29 o
  -2   7  18       98.25       83.40      7.27 o
  -1   7  18     1052.40     1062.91     37.62 o
   0   7  18      407.86      359.06     20.38 o
   1   7  18       27.18       32.16      5.84 o
   2   7  18        6.38        7.81      5.59 o
   3   7  18       23.80       29.85      9.17 o
   4   7  18      317.76      332.98     20.18 o
   5   7  18      135.59      160.90     16.24 o
  -4   8  18      351.79      297.92     37.84 o
  -3   8  18       37.72       52.52     19.21 o
  -2   8  18        5.17        3.53      6.45 o
  -1   8  18        1.03       10.14      7.01 o
   0   8  18       39.58       46.69     18.30 o
   1   8  18        0.25        2.93      8.14 o
   2   8  18       38.56       60.85     11.44 o
   3   8  18      345.15      359.25     27.06 o
   4   8  18        0.25       -1.91      9.66 o
  -2   9  18      300.79      289.45     30.10 o
  -1   9  18        6.86       -5.37     11.38 o
   0   9  18      153.95      202.43     18.86 o
   1   9  18      200.24      214.15     21.24 o
  -1  -9  19        0.97       -6.69      6.69 o
   0  -9  19        5.82        3.11      8.22 o
   1  -9  19       23.05       13.31      9.65 o
  -4  -8  19       27.74       29.24      9.18 o
  -3  -8  19        3.28       12.05     10.17 o
  -2  -8  19        2.52       -3.24      8.14 o
  -1  -8  19       33.43       24.16     12.38 o
   0  -8  19       44.45       45.07     11.33 o
   1  -8  19       40.36       36.88     10.51 o
   2  -8  19       31.01       32.00      9.92 o
   3  -8  19       37.46       34.88     10.26 o
   4  -8  19      278.72      282.50     24.01 o
  -6  -7  19       59.10       59.84     10.64 o
  -5  -7  19       10.11        4.66     11.25 o
  -4  -7  19       25.34       13.39      7.64 o
  -3  -7  19       56.64       68.72     13.61 o
  -2  -7  19      189.62      183.52     16.97 o
  -1  -7  19      306.76      303.63     18.16 o
   0  -7  19      189.80      191.51     17.02 o
   1  -7  19        1.37       -8.65      8.65 o
   2  -7  19      135.56      113.92     12.61 o
   3  -7  19      382.06      400.01     28.96 o
   4  -7  19      174.68      194.14     30.50 o
   5  -7  19       52.81       35.89     11.91 o
  -7  -6  19        3.02      -11.45     11.45 o
  -6  -6  19       18.26       11.43      7.39 o
  -5  -6  19       68.07       59.82      9.18 o
  -4  -6  19       85.55       87.31     10.03 o
  -3  -6  19        0.02        2.81      6.04 o
  -2  -6  19      304.55      321.30     18.49 o
  -1  -6  19        5.03       10.06      5.65 o
   0  -6  19      106.65       87.94      8.85 o
   1  -6  19      463.70      496.04     19.35 o
   2  -6  19       18.28       10.38      5.98 o
   3  -6  19      312.24      321.47     15.78 o
   4  -6  19       12.55       20.57      7.35 o
   5  -6  19       59.03       22.12     18.38 o
   6  -6  19        1.77       -1.96     12.20 o
  -7  -5  19        1.34       -5.25     12.70 o
  -6  -5  19        3.60        3.08      4.93 o
  -5  -5  19      148.93      144.38      9.94 o
  -4  -5  19      311.39      302.52     16.59 o
  -3  -5  19        1.57       -3.39      5.16 o
  -2  -5  19      384.43      429.96     16.66 o
  -1  -5  19      149.16      139.55     10.13 o
   0  -5  19       94.93       99.14      9.34 o
   1  -5  19      177.09      168.66      9.72 o
   2  -5  19       83.44       99.85      9.12 o
   3  -5  19       30.42       34.36      6.24 o
   4  -5  19       43.32       44.21      7.39 o
   5  -5  19     1208.07     1270.40     50.14 o
   6  -5  19       50.18       25.56      9.71 o
   7  -5  19      189.72      233.29     22.76 o
  -8  -4  19        0.61       -9.03      9.03 o
  -7  -4  19       27.82       23.14     10.02 o
  -6  -4  19       34.29       50.87      8.54 o
  -5  -4  19       94.23      102.23      9.40 o
  -4  -4  19      168.48      160.48     11.03 o
  -3  -4  19        1.53        5.39      5.08 o
  -2  -4  19       44.40       43.20      8.11 o
  -1  -4  19       72.86       68.23      7.13 o
   0  -4  19       31.02       25.08      5.31 o
   1  -4  19      312.31      325.24     18.09 o
   2  -4  19      540.42      485.10     19.84 o
   3  -4  19      340.61      403.27     15.90 o
   4  -4  19      288.31      257.73     11.72 o
   5  -4  19        8.52       17.13      7.84 o
   6  -4  19      232.01      213.41     18.38 o
   7  -4  19       66.80       49.24     12.75 o
  -8  -3  19        8.08        3.87      8.29 o
  -7  -3  19        4.42       -5.66      6.95 o
  -6  -3  19      269.48      295.50     14.63 o
  -5  -3  19       84.06      110.30      7.80 o
  -4  -3  19      238.85      245.70     11.72 o
  -3  -3  19       35.84       40.46      5.95 o
  -2  -3  19      407.65      389.27     14.25 o
  -1  -3  19      135.54      138.81      8.81 o
   0  -3  19     1291.97     1313.09     38.82 o
   1  -3  19      277.22      269.72     13.85 o
   2  -3  19       19.80       17.67      4.67 o
   3  -3  19      466.10      438.69     14.94 o
   4  -3  19        0.08        2.97      5.22 o
   5  -3  19        2.57        5.21      6.54 o
   6  -3  19      117.82       96.50     13.32 o
   7  -3  19      158.73      171.41     15.82 o
   8  -3  19      488.17      531.96     36.97 o
  -8  -2  19       33.65        4.35      7.70 o
  -7  -2  19       19.53       26.15     18.03 o
  -6  -2  19       18.66       18.45      5.52 o
  -5  -2  19      105.07      104.48      7.36 o
  -4  -2  19       14.68       14.48      4.79 o
  -3  -2  19       16.27       33.43      5.78 o
  -2  -2  19       48.10       70.43      9.53 o
  -1  -2  19      685.40      684.96     22.54 o
   0  -2  19      193.58      197.15      8.38 o
   1  -2  19      568.15      602.51     29.54 o
   2  -2  19     1114.73     1279.72     30.32 o
   3  -2  19     1440.66     1452.63     40.51 o
   4  -2  19      191.07      223.00     12.89 o
   5  -2  19      224.38      197.54     13.08 o
   6  -2  19      134.84      133.64     12.00 o
   7  -2  19      244.27      253.58     39.16 o
   8  -2  19       40.94       38.82     12.21 o
  -9  -1  19        2.15       13.39     14.58 o
  -8  -1  19      226.30      222.64     19.53 o
  -7  -1  19       59.12       67.63     10.24 o
  -6  -1  19       15.82       25.09      8.35 o
  -5  -1  19       21.06       26.99      4.79 o
  -4  -1  19       79.91       44.63      6.08 o
  -3  -1  19       34.03       36.16      4.93 o
  -2  -1  19      462.09      476.09     14.76 o
  -1  -1  19       17.04       18.51      3.61 o
   0  -1  19      565.41      578.04     15.76 o
   1  -1  19       13.57       25.68      6.30 o
   2  -1  19      172.18      161.52      9.57 o
   3  -1  19      644.37      620.77     25.05 o
   4  -1  19        2.25       19.55      8.39 o
   5  -1  19      153.71      121.79     11.12 o
   6  -1  19       86.11       80.56     10.85 o
   7  -1  19        9.91       16.82      7.99 o
   8  -1  19      149.23      178.32     18.71 o
  -9   0  19      411.53      496.14     43.45 o
  -8   0  19      381.65      410.17     31.98 o
  -7   0  19        0.53        3.15      7.18 o
  -6   0  19      397.90      408.59     30.15 o
  -5   0  19       13.25       14.75      4.56 o
  -4   0  19      104.41      133.88      7.10 o
  -3   0  19      376.32      347.58     12.82 o
  -2   0  19      584.23      585.73     17.80 o
  -1   0  19      659.35      740.08     19.89 o
   0   0  19       30.49       19.27      4.14 o
   1   0  19      366.78      372.37     16.31 o
   2   0  19       78.58       59.06      5.60 o
   3   0  19      119.17       88.66      6.69 o
   4   0  19      165.85      118.73     12.79 o
   5   0  19      155.39      145.27     12.66 o
   6   0  19        2.31        8.05      6.91 o
   7   0  19      750.74      774.28     43.23 o
   8   0  19        8.57        6.71      9.88 o
  -9   1  19       61.37       45.84     20.33 o
  -8   1  19        0.12       -1.89     13.14 o
  -7   1  19        0.82       26.29     14.07 o
  -6   1  19       63.75       58.50      7.49 o
  -5   1  19      438.28      432.46     16.05 o
  -4   1  19       41.60       19.43      4.44 o
  -3   1  19       36.37       51.34      5.50 o
  -2   1  19      969.68      989.49     25.74 o
  -1   1  19      254.24      236.96      9.09 o
   0   1  19      462.30      463.96     15.25 o
   1   1  19      106.84      106.72     10.48 o
   2   1  19       26.00       19.20      5.09 o
   3   1  19      151.21      136.45      8.44 o
   4   1  19      640.78      641.09     19.04 o
   5   1  19      126.49      134.61     11.66 o
   6   1  19       20.62       19.14      8.76 o
   7   1  19       22.23       20.53      7.17 o
   8   1  19       10.80       23.87     25.81 o
  -8   2  19       62.16       56.13     17.34 o
  -7   2  19        8.52        7.86     10.88 o
  -6   2  19      102.67      161.12     17.43 o
  -5   2  19      215.09      172.29     15.01 o
  -4   2  19        1.99        4.21      2.40 o
  -3   2  19       57.41       62.19      5.49 o
  -2   2  19       66.20       60.51      5.48 o
  -1   2  19        8.44        3.23      3.89 o
   0   2  19      512.57      489.90     15.42 o
   1   2  19      313.37      292.01     10.04 o
   2   2  19      506.81      519.27     16.33 o
   3   2  19       30.09       27.90      7.68 o
   4   2  19       59.16       57.75     10.06 o
   5   2  19      864.92      929.99     45.54 o
   6   2  19       35.77       54.56      8.73 o
   7   2  19       17.92       16.02     18.81 o
   8   2  19      204.21      230.73     35.40 o
  -8   3  19       55.21       63.72     20.67 o
  -7   3  19       59.54       34.02     14.82 o
  -6   3  19       36.33       19.18     17.53 o
  -5   3  19      109.88      100.55     10.91 o
  -4   3  19      341.89      326.91     15.82 o
  -3   3  19       28.45       38.82      4.92 o
  -2   3  19        0.48       -3.80      3.80 o
  -1   3  19        2.16       14.19      7.32 o
   0   3  19       74.20       59.53      5.23 o
   1   3  19      612.82      667.61     16.12 o
   2   3  19        7.64        7.17      6.23 o
   3   3  19      981.63     1056.65     44.30 o
   4   3  19       14.20       18.39      9.93 o
   5   3  19       62.43       35.63     21.25 o
   6   3  19      909.59      949.75     61.19 o
   7   3  19       48.95       50.20     14.42 o
  -8   4  19      235.35      274.12     57.19 o
  -7   4  19       16.93       20.24     15.97 o
  -6   4  19        0.18       -4.56     10.35 o
  -5   4  19     1394.23     1480.32     60.32 o
  -4   4  19       25.51       15.87      8.09 o
  -3   4  19      219.98      232.98     10.06 o
  -2   4  19       20.34       14.39      1.92 o
  -1   4  19       75.49       76.41      8.04 o
   0   4  19       32.59       60.58      5.34 o
   1   4  19      160.22      152.05     13.80 o
   2   4  19       64.03       63.23     17.34 o
   3   4  19        0.63        4.00      6.29 o
   4   4  19      138.05      139.41     14.59 o
   5   4  19       82.76      117.82     15.80 o
   6   4  19      105.77      118.04     19.03 o
   7   4  19      787.09      793.15     59.82 o
  -7   5  19        3.86        2.66     13.63 o
  -6   5  19        0.42        1.13     11.71 o
  -5   5  19      502.80      469.87     32.66 o
  -4   5  19      123.64      131.59     12.09 o
  -3   5  19        1.28       14.03      6.94 o
  -2   5  19       86.52       77.30      4.28 o
  -1   5  19       50.58       64.19      5.13 o
   0   5  19      702.95      703.41     30.35 o
   1   5  19       12.54       10.97      6.62 o
   2   5  19      484.64      532.10     32.55 o
   3   5  19       36.59       10.46      9.41 o
   4   5  19      687.78      785.58     35.93 o
   5   5  19      910.51     1045.92     70.67 o
   6   5  19      516.49      560.76     41.62 o
  -6   6  19        8.29        5.64     14.83 o
  -5   6  19      186.90      159.74     18.22 o
  -4   6  19       73.58       73.93     20.27 o
  -3   6  19      340.61      368.32     17.53 o
  -2   6  19      495.06      509.64     18.37 o
  -1   6  19       26.11       23.90      3.21 o
   0   6  19      269.27      272.08     15.00 o
   1   6  19       11.55       10.79      5.90 o
   2   6  19      299.92      313.91     17.73 o
   3   6  19       10.06       25.26     10.34 o
   4   6  19       79.37       48.40     11.48 o
   5   6  19        0.31        3.40     10.67 o
   6   6  19       65.14       56.93     21.81 o
  -5   7  19        5.33        4.11     15.27 o
  -4   7  19      170.08      145.65     17.42 o
  -3   7  19       21.00       34.79     10.85 o
  -2   7  19      282.86      302.78     18.53 o
  -1   7  19        3.04        1.14      6.03 o
   0   7  19      226.96      200.16     14.45 o
   1   7  19        0.30        3.63      6.13 o
   2   7  19        2.50       -2.31      8.80 o
   3   7  19       20.99       25.20      9.34 o
   4   7  19      118.24      135.45     15.20 o
  -3   8  19        1.36       -7.91     14.02 o
  -2   8  19       21.52       -5.91     13.41 o
  -1   8  19       29.83       14.33      7.91 o
   0   8  19      518.16      474.07     43.74 o
   1   8  19       39.18       27.80     10.03 o
   2   8  19      187.57      201.54     17.33 o
   3   8  19     1279.27     1353.29     79.42 o
  -3  -8  20      138.43      131.09     15.28 o
  -2  -8  20      231.72      230.60     34.78 o
  -1  -8  20       14.95        9.46      9.39 o
   0  -8  20       46.19       50.29     11.42 o
   1  -8  20        6.87       13.61     12.65 o
   2  -8  20       64.31       59.94     12.26 o
   3  -8  20      652.09      704.60     71.89 o
  -5  -7  20        9.68       11.77      8.28 o
  -4  -7  20      207.84      206.55     23.90 o
  -3  -7  20      380.92      385.65     35.11 o
  -2  -7  20      148.17      148.62     18.09 o
  -1  -7  20      155.26      158.51     21.23 o
   0  -7  20      107.16      128.41     14.85 o
   1  -7  20      682.71      731.78     40.01 o
   2  -7  20      298.98      353.02     25.20 o
   3  -7  20      122.00      149.93     15.47 o
   4  -7  20       99.92       91.55     20.63 o
  -6  -6  20        0.04        2.33      7.34 o
  -5  -6  20      202.68      184.58     22.02 o
  -4  -6  20      216.35      174.97     21.55 o
  -3  -6  20       17.77       25.14      7.07 o
  -2  -6  20        5.12        7.38      6.58 o
  -1  -6  20       28.14       32.26      9.29 o
   0  -6  20       80.86       73.63      8.39 o
   1  -6  20        1.14        0.37      5.63 o
   2  -6  20        5.67       11.55      5.93 o
   3  -6  20       67.50       89.40      9.03 o
   4  -6  20       83.37       64.86     10.08 o
   5  -6  20      554.41      535.12     52.73 o
  -7  -5  20      112.26       76.75     12.36 o
  -6  -5  20      527.93      473.43     31.14 o
  -5  -5  20       39.23       34.54      8.06 o
  -4  -5  20      420.16      365.86     17.21 o
  -3  -5  20      360.99      378.64     17.28 o
  -2  -5  20       54.56       63.60      7.73 o
  -1  -5  20      484.34      508.72     22.32 o
   0  -5  20      158.86      171.81     11.76 o
   1  -5  20       13.50       11.05      5.58 o
   2  -5  20      842.97      935.09     27.64 o
   3  -5  20        1.24       -1.47      5.76 o
   4  -5  20       82.09       84.72      8.64 o
   5  -5  20       15.64       10.27     10.36 o
   6  -5  20       89.52       61.18     12.53 o
  -7  -4  20        6.01       -3.12      7.89 o
  -6  -4  20       76.84       67.06      8.84 o
  -5  -4  20      216.58      198.87     13.20 o
  -4  -4  20      109.62      102.29      9.23 o
  -3  -4  20      100.21      115.54     10.42 o
  -2  -4  20       96.75       94.62      7.99 o
  -1  -4  20        7.42        4.30      5.26 o
   0  -4  20      129.20      127.84      9.36 o
   1  -4  20       55.73       54.81      6.01 o
   2  -4  20        2.77        8.99      5.18 o
   3  -4  20       90.10      108.26      7.47 o
   4  -4  20        7.70        3.42      7.38 o
   5  -4  20       44.01       41.99      9.14 o
   6  -4  20       30.55       31.96      9.53 o
   7  -4  20      120.18       98.86     14.32 o
  -8  -3  20       72.21       55.81     11.46 o
  -7  -3  20        2.38        5.93     10.72 o
  -6  -3  20       35.22       35.75      7.09 o
  -5  -3  20      373.48      403.24     19.41 o
  -4  -3  20      174.68      171.93     10.45 o
  -3  -3  20       65.44       88.24      8.67 o
  -2  -3  20      584.63      614.06     22.25 o
  -1  -3  20      527.65      549.08     21.13 o
   0  -3  20      165.04      171.20      8.77 o
   1  -3  20       19.23       20.84      5.60 o
   2  -3  20      452.53      454.51     16.27 o
   3  -3  20      477.51      499.72     19.92 o
   4  -3  20      503.59      514.33     20.48 o
   5  -3  20      150.15      149.11     12.00 o
   6  -3  20        2.31       -1.97     11.42 o
   7  -3  20       55.33       56.02     11.74 o
  -8  -2  20       12.98        5.74      7.81 o
  -7  -2  20      911.25      914.25     42.24 o
  -6  -2  20      490.05      442.13     18.82 o
  -5  -2  20       54.91       59.85      6.44 o
  -4  -2  20       71.58       68.09      6.47 o
  -3  -2  20      205.84      194.21     10.45 o
  -2  -2  20     1009.15     1061.87     30.74 o
  -1  -2  20       10.64       14.24      5.72 o
   0  -2  20        5.50        3.79      4.49 o
   1  -2  20       83.22       65.24      9.99 o
   2  -2  20      469.43      463.05     18.86 o
   3  -2  20      363.70      372.77     14.55 o
   4  -2  20        4.43        2.55      5.81 o
   5  -2  20      597.79      622.61     28.59 o
   6  -2  20       71.37       53.53      9.81 o
   7  -2  20        3.30       13.81      9.90 o
  -8  -1  20       41.32       40.17      9.11 o
  -7  -1  20      755.19      767.06     33.62 o
  -6  -1  20       68.19       58.72      9.88 o
  -5  -1  20       84.90       64.79      8.47 o
  -4  -1  20      153.55      153.24      8.48 o
  -3  -1  20      691.15      609.76     19.03 o
  -2  -1  20        6.40        8.41      3.85 o
  -1  -1  20        8.19       12.46      3.65 o
   0  -1  20      260.43      264.18      9.87 o
   1  -1  20       84.93       67.93      7.05 o
   2  -1  20      812.38      832.50     47.18 o
   3  -1  20        4.75        0.32      5.44 o
   4  -1  20       26.52       28.64      7.75 o
   5  -1  20      712.62      750.60     37.49 o
   6  -1  20        8.86       11.43      8.12 o
   7  -1  20       15.72       13.87      8.66 o
   8  -1  20        7.61        5.06     13.30 o
  -8   0  20      153.20      132.74     18.69 o
  -7   0  20        1.61        1.72      5.29 o
  -6   0  20       65.41       67.62      7.71 o
  -5   0  20      669.48      659.22     23.10 o
  -4   0  20     1030.97     1167.85     32.90 o
  -3   0  20      196.48      193.02      8.79 o
  -2   0  20       24.53       17.05      4.46 o
  -1   0  20      602.92      628.00     20.41 o
   0   0  20       22.07       20.13      4.32 o
   1   0  20      141.72      142.35     10.04 o
   2   0  20       42.44       39.03      5.62 o
   3   0  20        8.28        7.56      5.57 o
   4   0  20      152.49      140.81     19.45 o
   5   0  20      228.54      218.25     13.70 o
   6   0  20        0.17        2.72      6.80 o
   7   0  20      240.61      220.00     16.42 o
   8   0  20       79.97       93.89     32.39 o
  -8   1  20       14.25        8.97     17.15 o
  -7   1  20       86.23       72.47     15.53 o
  -6   1  20       88.76       73.83     16.39 o
  -5   1  20      574.40      557.10     30.84 o
  -4   1  20        1.09       -4.67      7.22 o
  -3   1  20      312.72      260.73     11.54 o
  -2   1  20      233.58      228.73     10.98 o
  -1   1  20      588.98      546.65     16.47 o
   0   1  20        0.19       -0.88      3.97 o
   1   1  20      604.78      597.64     21.52 o
   2   1  20      104.41      102.39      6.67 o
   3   1  20      254.68      233.55     14.54 o
   4   1  20       56.27       64.42      6.53 o
   5   1  20       83.19       60.68     14.95 o
   6   1  20        7.16        6.96      5.49 o
   7   1  20      269.14      238.79     19.58 o
  -8   2  20       16.17       29.10     14.66 o
  -7   2  20       15.71       16.70     12.77 o
  -6   2  20       28.90       52.89     14.96 o
  -5   2  20      476.65      505.36     27.19 o
  -4   2  20      100.44       76.07      6.13 o
  -3   2  20      195.44      210.99     12.03 o
  -2   2  20      220.79      194.12      9.52 o
  -1   2  20      168.65      174.91     10.67 o
   0   2  20      135.58      131.22      8.09 o
   1   2  20      990.48      962.01     27.96 o
   2   2  20       73.11       86.51      5.71 o
   3   2  20       28.19       24.67      3.94 o
   4   2  20       25.23       30.79      6.89 o
   5   2  20        3.91       10.55     12.02 o
   6   2  20        0.35       -1.93     12.36 o
   7   2  20        4.80        6.13     20.30 o
  -8   3  20     1016.53     1004.85     76.18 o
  -7   3  20        9.39        4.36     12.14 o
  -6   3  20       76.39       74.79     12.54 o
  -5   3  20       85.79       89.59     11.44 o
  -4   3  20       87.26       87.33     12.28 o
  -3   3  20      525.19      497.95     18.99 o
  -2   3  20       38.13       27.10      5.52 o
  -1   3  20       44.49       26.00      4.85 o
   0   3  20       66.44       59.19      7.24 o
   1   3  20     1024.41     1059.22     28.82 o
   2   3  20       72.50       77.76      9.61 o
   3   3  20       90.92       75.51     16.93 o
   4   3  20        0.84       -0.31     10.02 o
   5   3  20      100.48      103.88     16.37 o
   6   3  20       21.06       30.15     12.24 o
   7   3  20      535.17      553.73     39.88 o
  -7   4  20       72.58       60.99     25.61 o
  -6   4  20      118.56       85.96     15.54 o
  -5   4  20       74.78       86.65     13.46 o
  -4   4  20        4.89       -5.52      8.23 o
  -3   4  20      622.96      633.62     22.67 o
  -2   4  20       28.54       27.54      5.17 o
  -1   4  20     1892.18     1927.28     60.23 o
   0   4  20      384.88      369.66     16.05 o
   1   4  20       67.53       83.51      9.12 o
   2   4  20        0.69        1.95      7.09 o
   3   4  20       13.27       21.54      8.61 o
   4   4  20       91.36       53.90     14.31 o
   5   4  20       72.98       67.12     15.34 o
   6   4  20       23.12       26.70     14.05 o
  -7   5  20      250.70      271.71     45.62 o
  -6   5  20      267.43      327.14     30.35 o
  -5   5  20      245.85      230.45     23.81 o
  -4   5  20       12.22       15.41      8.62 o
  -3   5  20      209.02      174.31      9.75 o
  -2   5  20      278.69      295.97     10.49 o
  -1   5  20      111.32       99.25      8.02 o
   0   5  20        0.12       -1.58      5.53 o
   1   5  20        0.29        2.42      6.50 o
   2   5  20      252.90      227.64     14.98 o
   3   5  20        0.12        1.67      9.37 o
   4   5  20      179.37      190.36     19.69 o
   5   5  20       52.23       84.74     17.42 o
   6   5  20       49.65       51.14     20.61 o
  -6   6  20       77.20       93.20     16.13 o
  -5   6  20      143.24      127.61     18.95 o
  -4   6  20       16.55        7.98     12.49 o
  -3   6  20      574.01      553.32     35.18 o
  -2   6  20      284.83      288.79     13.78 o
  -1   6  20      589.54      588.08     24.85 o
   0   6  20      130.35      120.35      9.42 o
   1   6  20      132.01      137.96      8.97 o
   2   6  20      202.55      165.63     17.81 o
   3   6  20      233.17      184.64     15.67 o
   4   6  20      104.50       92.69     18.22 o
   5   6  20       90.67       84.91     18.83 o
  -4   7  20      126.32      143.01     19.55 o
  -3   7  20       78.29       68.62     16.85 o
  -2   7  20      132.05       92.45     13.43 o
  -1   7  20      173.88      188.90     14.82 o
   0   7  20      452.72      469.25     30.85 o
   1   7  20       35.73       20.63      7.39 o
   2   7  20      393.59      416.42     23.11 o
   3   7  20      883.81      911.10     48.65 o
   4   7  20       79.19       66.97     17.94 o
  -2   8  20        0.19        5.78     14.35 o
  -1   8  20       18.17        6.45     13.93 o
   0   8  20      118.51      111.85     18.88 o
   1   8  20       32.15       32.04     18.84 o
  -2  -8  21       10.15        4.35     10.27 o
  -1  -8  21       64.22       55.79     12.16 o
   0  -8  21      112.30      101.95     14.20 o
   1  -8  21       66.26       60.15     10.50 o
  -4  -7  21        8.88       16.65     15.67 o
  -3  -7  21        1.93        5.04     16.08 o
  -2  -7  21       11.18       32.86     13.10 o
  -1  -7  21       10.01       -0.59     18.95 o
   0  -7  21        1.15       -3.55      8.06 o
   1  -7  21       39.58       49.11     12.72 o
   2  -7  21      123.84      114.12     13.26 o
   3  -7  21      388.08      371.19     26.36 o
  -5  -6  21        0.22        5.54     11.29 o
  -4  -6  21        0.24       10.16      8.24 o
  -3  -6  21      170.93      141.04     14.98 o
  -2  -6  21       12.25       18.03      8.23 o
  -1  -6  21        1.15        6.96      6.21 o
   0  -6  21        8.74        4.24      6.93 o
   1  -6  21        0.02       -2.76      6.68 o
   2  -6  21      123.16      128.72     12.56 o
   3  -6  21       21.20        1.15     10.79 o
   4  -6  21      154.93      114.90     14.81 o
   5  -6  21      293.41      287.18     27.66 o
  -6  -5  21      167.05      154.86     17.85 o
  -5  -5  21        1.96        1.24     11.85 o
  -4  -5  21       15.85       23.34      6.82 o
  -3  -5  21      108.97      107.07     10.10 o
  -2  -5  21      251.06      275.10     16.15 o
  -1  -5  21      216.52      228.16     16.28 o
   0  -5  21      191.62      217.01     17.10 o
   1  -5  21      153.79      124.36      9.85 o
   2  -5  21      299.74      331.96     17.29 o
   3  -5  21        7.97        5.45      6.14 o
   4  -5  21       25.61       26.57      8.32 o
   5  -5  21      252.11      277.56     21.97 o
   6  -5  21      115.87       81.02     25.10 o
  -7  -4  21        3.32        5.58      9.78 o
  -6  -4  21        5.89       13.62      9.80 o
  -5  -4  21        0.07       -4.48      5.85 o
  -4  -4  21       71.25       70.01      8.66 o
  -3  -4  21        9.42       19.08      6.68 o
  -2  -4  21       33.68       32.67      7.62 o
  -1  -4  21      137.84      160.65     11.03 o
   0  -4  21       13.81       21.07      7.28 o
   1  -4  21      117.70      105.57      7.31 o
   2  -4  21       38.98       29.67      6.40 o
   3  -4  21       14.72        6.19      6.25 o
   4  -4  21        5.98        9.14      7.24 o
   5  -4  21        9.78       10.65     12.02 o
   6  -4  21       36.23       31.67      9.63 o
  -7  -3  21       99.12       68.15     14.39 o
  -6  -3  21        0.93       -7.03      7.03 o
  -5  -3  21       18.21        7.54      7.09 o
  -4  -3  21      570.11      595.20     22.85 o
  -3  -3  21      183.48      178.51     12.11 o
  -2  -3  21      380.23      379.60     16.42 o
  -1  -3  21      494.33      465.10     19.68 o
   0  -3  21       75.16       53.80      6.89 o
   1  -3  21      106.18      101.37      8.10 o
   2  -3  21      230.24      234.74     10.91 o
   3  -3  21      131.64      145.28     15.66 o
   4  -3  21       29.86       29.24      7.10 o
   5  -3  21      199.00      200.75     14.75 o
   6  -3  21      299.48      328.03     21.18 o
   7  -3  21      357.98      345.94     23.89 o
  -8  -2  21        0.92       11.50      8.55 o
  -7  -2  21       28.02       52.88     10.78 o
  -6  -2  21      420.59      401.30     23.49 o
  -5  -2  21      139.10      145.02      9.85 o
  -4  -2  21        1.34        8.59      5.08 o
  -3  -2  21      557.36      553.21     19.13 o
  -2  -2  21      148.06      117.32     10.79 o
  -1  -2  21       12.40       12.19      5.59 o
   0  -2  21      350.83      346.37     23.58 o
   1  -2  21      188.59      184.38      9.55 o
   2  -2  21      993.65     1058.81     33.93 o
   3  -2  21       31.66       32.93      6.86 o
   4  -2  21       58.71       68.54      8.75 o
   5  -2  21      334.48      359.63     24.81 o
   6  -2  21      216.78      189.05     15.48 o
   7  -2  21        8.62        3.50     10.39 o
  -8  -1  21        1.57        7.96     17.47 o
  -7  -1  21        2.79       -5.64      6.42 o
  -6  -1  21      532.46      532.39     29.94 o
  -5  -1  21       10.23       13.17      5.90 o
  -4  -1  21      652.61      585.52     20.18 o
  -3  -1  21       11.46       16.05      5.21 o
  -2  -1  21      515.51      523.68     18.16 o
  -1  -1  21        0.13        7.04      4.46 o
   0  -1  21      502.96      517.41     17.44 o
   1  -1  21       71.82       82.76      9.69 o
   2  -1  21      528.50      549.21     21.14 o
   3  -1  21      369.61      385.83     16.22 o
   4  -1  21      150.02      171.88     13.17 o
   5  -1  21      221.05      240.25     15.69 o
   6  -1  21      217.60      226.42     16.55 o
   7  -1  21      186.24      201.23     22.64 o
  -8   0  21      218.05      230.37     30.88 o
  -7   0  21       74.18       69.94     10.53 o
  -6   0  21      124.63      150.87     12.81 o
  -5   0  21        4.04        3.07      4.43 o
  -4   0  21        5.39       -1.93      5.25 o
  -3   0  21      126.41      120.34      7.30 o
  -2   0  21      106.84       84.65     11.87 o
  -1   0  21      185.13      173.78     14.67 o
   0   0  21       38.43       27.54      5.68 o
   1   0  21      111.80       95.65      9.78 o
   2   0  21       51.93       72.80      8.70 o
   3   0  21     1126.97     1183.49     38.82 o
   4   0  21      561.82      578.55     28.27 o
   5   0  21       81.98       77.15     10.22 o
   6   0  21      434.42      548.36     40.64 o
   7   0  21      319.20      366.29     20.75 o
  -8   1  21        0.31       -9.28     14.39 o
  -7   1  21        0.09       22.12     22.09 o
  -6   1  21       53.26       75.07     15.29 o
  -5   1  21      186.75      160.51     15.66 o
  -4   1  21      164.45      189.86     10.92 o
  -3   1  21        3.86        7.90      5.41 o
  -2   1  21      470.87      473.05     17.06 o
  -1   1  21      587.84      584.72     20.62 o
   0   1  21      367.08      369.12     18.01 o
   1   1  21      613.67      594.73     17.86 o
   2   1  21       55.89       58.85      8.91 o
   3   1  21        5.99       13.06      6.03 o
   4   1  21      977.39     1072.61     38.51 o
   5   1  21        8.07        1.31     10.21 o
   6   1  21      247.60      244.41     18.19 o
   7   1  21      157.57      127.91     17.27 o
  -7   2  21      426.96      452.21     37.04 o
  -6   2  21        1.08        5.95     11.58 o
  -5   2  21      255.72      232.85     18.70 o
  -4   2  21        1.83       11.32      8.37 o
  -3   2  21       13.17       16.09      4.68 o
  -2   2  21      302.10      302.83     14.46 o
  -1   2  21       36.87       41.40      5.57 o
   0   2  21        4.86       12.93      8.02 o
   1   2  21      195.25      191.26      7.79 o
   2   2  21       68.93       63.38      5.91 o
   3   2  21       14.73       21.55      5.14 o
   4   2  21      196.83      177.21     11.96 o
   5   2  21     1470.88     1608.04    124.31 o
   6   2  21       78.03       78.77     25.15 o
   7   2  21      118.87       88.76     18.81 o
  -7   3  21      448.57      496.23     34.02 o
  -6   3  21        0.04       -4.51     20.73 o
  -5   3  21       46.76       54.12     14.68 o
  -4   3  21       15.84       14.31      8.12 o
  -3   3  21      561.16      576.83     32.73 o
  -2   3  21        0.01        7.65      5.76 o
  -1   3  21      259.82      288.03     18.78 o
   0   3  21       56.36       59.27      5.82 o
   1   3  21       17.33       28.73      7.51 o
   2   3  21      982.19      960.99     41.12 o
   3   3  21      800.83      836.80     47.36 o
   4   3  21      443.16      440.98     27.54 o
   5   3  21      143.41      148.70     19.10 o
   6   3  21        0.12        4.15     12.11 o
  -7   4  21       81.52       73.90     17.59 o
  -6   4  21      104.78      165.15     24.05 o
  -5   4  21      851.75      884.38     57.46 o
  -4   4  21      189.88      174.00     14.65 o
  -3   4  21       67.16       62.87      5.32 o
  -2   4  21        2.41       -2.69      4.55 o
  -1   4  21        4.45        1.36      3.62 o
   0   4  21      439.06      438.95     15.35 o
   1   4  21        2.11        1.69      9.60 o
   2   4  21       32.65       29.82      8.14 o
   3   4  21      628.76      627.39     34.72 o
   4   4  21       73.18      107.38     24.13 o
   5   4  21       40.96       48.29     15.85 o
   6   4  21       10.37       -1.96     22.19 o
  -6   5  21       29.67       39.88     30.36 o
  -5   5  21        0.56       16.11     15.87 o
  -4   5  21       39.72       39.60     12.42 o
  -3   5  21       65.50       63.86     11.25 o
  -2   5  21      108.12      114.24     12.99 o
  -1   5  21       21.26        7.96      6.40 o
   0   5  21       36.39       37.93     10.39 o
   1   5  21      146.07      111.85     10.81 o
   2   5  21      280.03      232.36     17.15 o
   3   5  21      439.80      435.54     26.82 o
   4   5  21      250.92      231.16     23.44 o
   5   5  21       62.15       81.09     16.33 o
  -5   6  21       75.89       83.26     16.68 o
  -4   6  21        0.91       -9.11     10.48 o
  -3   6  21       29.24       37.40     14.12 o
  -2   6  21     1393.66     1383.60     64.47 o
  -1   6  21       88.48       90.92      9.83 o
   0   6  21       94.86      131.17     11.87 o
   1   6  21      156.71      139.70     12.63 o
   2   6  21        1.19        2.50     15.14 o
   3   6  21       11.50       16.96     13.72 o
   4   6  21        9.65        6.67     17.02 o
  -3   7  21       99.68      104.29     22.34 o
  -2   7  21        9.55       13.80     13.12 o
  -1   7  21       46.56       37.81      9.17 o
   0   7  21      271.73      292.17     23.45 o
   1   7  21      379.60      321.70     21.09 o
   2   7  21       77.06       88.95     12.06 o
   3   7  21        8.28       24.26     13.20 o
  -3  -7  22      154.23      139.30     18.68 o
  -2  -7  22        2.30       25.85     11.41 o
  -1  -7  22       63.16       33.18     12.09 o
   0  -7  22      415.95      433.65     38.53 o
   1  -7  22      184.82      185.19     24.12 o
   2  -7  22        0.50       12.25     10.12 o
  -5  -6  22      158.49      102.70     25.11 o
  -4  -6  22        0.00       19.88     14.03 o
  -3  -6  22       14.77       17.38     17.34 o
  -2  -6  22        0.65       -9.07      9.07 o
  -1  -6  22       20.37       26.41     14.88 o
   0  -6  22      291.65      372.66     20.09 o
   1  -6  22      199.99      187.44     14.54 o
   2  -6  22       40.66       55.70     12.40 o
   3  -6  22        5.16       17.29     12.48 o
   4  -6  22      255.74      266.38     25.94 o
  -6  -5  22        8.47       16.04     10.51 o
  -5  -5  22      124.96      105.13     14.47 o
  -4  -5  22      241.45      248.94     20.67 o
  -3  -5  22       14.35       10.07     13.05 o
  -2  -5  22      298.01      285.30     16.47 o
  -1  -5  22      121.99      120.21     11.03 o
   0  -5  22      438.21      398.68     20.43 o
   1  -5  22      594.92      636.10     25.19 o
   2  -5  22      416.96      430.85     18.14 o
   3  -5  22      428.98      474.26     21.82 o
   4  -5  22      230.69      271.33     27.67 o
   5  -5  22       18.80       15.39     14.29 o
  -6  -4  22        9.27       -2.19      8.05 o
  -5  -4  22       32.67       10.72      9.24 o
  -4  -4  22       79.32       72.91      9.38 o
  -3  -4  22        2.01       10.09      6.65 o
  -2  -4  22       25.80       34.33      6.93 o
  -1  -4  22        2.19        3.41      6.53 o
   0  -4  22      589.51      567.50     23.50 o
   1  -4  22     1301.42     1364.82     35.64 o
   2  -4  22       98.38      107.16     10.81 o
   3  -4  22      289.12      269.15     14.43 o
   4  -4  22       20.55       15.81      8.56 o
   5  -4  22        5.13       26.88     10.10 o
   6  -4  22        1.72        0.49     16.44 o
  -7  -3  22       10.18       -0.24     13.24 o
  -6  -3  22       18.95       28.55      9.76 o
  -5  -3  22       20.72       21.26      8.92 o
  -4  -3  22       30.50       17.03      7.14 o
  -3  -3  22       56.54       51.92      6.71 o
  -2  -3  22       10.74       27.60     12.84 o
  -1  -3  22      663.45      722.14     40.40 o
   0  -3  22      396.42      393.65     16.11 o
   1  -3  22      330.65      300.58     16.18 o
[truncated: 26,856 more chars]
